# Supplementary material for: Land use drives trematode dynamics in a restored stream system
Source: Curr Res Parasitol Vector Borne Dis. 2026 Feb 13;9:100357. doi: 10.1016/j.crpvbd.2026.100357 (PMC12954508; doi:10.1016/j.crpvbd.2026.100357)
Supplement: Multimedia component 1 [file mmc1.xlsx]

## Sheet: Table S1
Supplementary file 1. Table S1 Sampling site characteristics and water parameters assessed during monthly samplings in the Boye catchment.
Location_name	Location_type	Site_group	Month_single	Year	Land_use_SG	Tree_canopy_cover	Location_temp(° C)	Location_conductivity(µS/cm)	Location_pH	Location_DO(mg/L)
BRAohBo	NN	unimpacted	May	2023	Agriculture	Shaded	15.1	731	8.2	5.9
QUAohBo	NN	unimpacted	May	2023	Forest	Shaded	15.6	841	8	5.6
BOYohSp	R > 11	mature	May	2023	Forest	Shaded	15.9	659	8.1	6.4
BOYuhSp	R > 11	mature	May	2023	Agriculture	Shaded	15.6	664	7.5	5.8
LIEohBo	R < 5	recently restored	May	2023	Agriculture	Open	23	747	8.3	5.3
BOYohKi	R < 5	recently restored	May	2023	Urban	Open	19.5	784	8.3	9.6
NATohBo	R < 5	recently restored	May	2023	Forest	Open	20.1	1766	7.9	4.9
BOYuhHa	R < 5	recently restored	May	2023	Urban	Open	21.2	1043	8.7	9
LIEohBo	R < 5	recently restored	June	2023	Agriculture	Open	23.3	751	8	3.5
NATohBo	R < 5	recently restored	June	2023	Forest	Shaded	19.8	1527	8.3	4
QUAohBo	NN	unimpacted	June	2023	Forest	Shaded	18.7	809	8	6.3
BOYuhSp	R > 11	mature	June	2023	Agriculture	Shaded	19.3	563	7.9	5.8
BOYohKi	R < 5	recently restored	June	2023	Urban	Open	21.4	718	8.2	5.9
BOYohSp	R > 11	mature	June	2023	Forest	Shaded	17.5	550	8	6
BOYuhHa	R < 5	recently restored	June	2023	Urban	Open	23.1	962	8.3	6.2
BRAohBo	NN	unimpacted	June	2023	Agriculture	Shaded	20.1	656	8.1	5.2
BRAohBo	NN	unimpacted	August	2023	Agriculture	Shaded	15.3	689	7.9	5.5
BOYohSp	R > 11	mature	August	2023	Forest	Shaded	15.2	589	7.7	7.2
NATohBo	R < 5	recently restored	August	2023	Forest	Shaded	17.4	1584	7.6	7.3
BOYuhSp	R > 11	mature	August	2023	Agriculture	Shaded	15.3	622	8.1	5.9
LIEohBo	R < 5	recently restored	August	2023	Agriculture	Open	16.8	788	7.6	5.7
BOYohKi	R < 5	recently restored	August	2023	Urban	Open	17.3	741	7.8	7.1
BOYuhHa	R < 5	recently restored	August	2023	Urban	Open	17.5	937	8.9	10.9
BRAohBo	NN	unimpacted	September	2023	Agriculture	Shaded	19.7	679	8.7	5.6
BOYohSp	R > 11	mature	September	2023	Forest	Shaded	17.2	589	8.5	5.6
NATohBo	R < 5	recently restored	September	2023	Forest	Shaded	16.1	1826	7.1	6.2
BOYohKi	R < 5	recently restored	September	2023	Urban	Open	17.9	659	8.2	5.9
LIEohBo	R < 5	recently restored	September	2023	Agriculture	Open	19.3	739	7.9	5.1
BOYuhHa	R < 5	recently restored	September	2023	Urban	Open	18.1	836	7.8	5.7
BOYuhSp	R > 11	mature	September	2023	Agriculture	Shaded	18.7	576	8.3	5.7
BRAohBo	NN	unimpacted	October	2023	Agriculture	Shaded	15.5	696	6.9	6.2
BOYohSp	R > 11	mature	October	2023	Forest	Shaded	14.3	633	7	6.5
NATohBo	R < 5	recently restored	October	2023	Forest	Shaded	15.9	1935	6.9	6.4
LIEohBo	R < 5	recently restored	October	2023	Agriculture	Open	14.1	860	6.9	6.1
BOYuhSp	R > 11	mature	October	2023	Agriculture	Shaded	14.8	637	7	6.4
BOYuhHa	R < 5	recently restored	October	2023	Urban	Open	15.7	991	7.2	8.3
BOYohKi	R < 5	recently restored	October	2023	Urban	Open	14.1	860	6.9	6.1
BOYohSp	R > 11	mature	November	2023	Forest	Shaded	10.6	570	7.8	10.1
NATohBo	R < 5	recently restored	November	2023	Forest	Shaded	10.9	979	7.4	7.8
BOYohKi	R < 5	recently restored	November	2023	Urban	Open	9.6	595	7.9	7.9
BRAohBo	NN	unimpacted	November	2023	Agriculture	Shaded	10.4	553	7.7	8.2
BOYuhSp	R > 11	mature	November	2023	Agriculture	Shaded	10.1	693	7.9	9.4
BOYuhHa	R < 5	recently restored	November	2023	Urban	Open	10.1	692	7.9	7.2
LIEohBo	R < 5	recently restored	November	2023	Agriculture	Open	10	747	7.6	6.8
BRAohBo	NN	unimpacted	December	2023	Agriculture	Shaded	9	572	8.7	6.6
NATohBo	R < 5	recently restored	December	2023	Forest	Shaded	9	1106	7.9	4.6
BOYohKi	R < 5	recently restored	December	2023	Urban	Shaded	8.8	571	8.5	7.3
BOYohSp	R > 11	mature	December	2023	Forest	Shaded	8.8	553	8.5	6.6
BOYuhSp	R > 11	mature	December	2023	Agriculture	Shaded	8.6	539	8.2	6.7
BOYuhHa	R < 5	recently restored	December	2023	Urban	Open	8.8	672	8.2	7
LIEohBo	R < 5	recently restored	December	2023	Agriculture	Open	9.5	794	8.2	5.3
QUAohBo	NN	unimpacted	January	2024	Forest	Shaded	8.9	1017	7.9	5
NATohBo	R < 5	recently restored	January	2024	Forest	Shaded	9.4	1666	7.4	2.6
BRAohBo	NN	unimpacted	January	2024	Agriculture	Shaded	9.1	607	7.8	4.4
BOYohSp	R > 11	mature	January	2024	Forest	Shaded	8.1	637	8.9	3.8
BOYuhSp	R > 11	mature	January	2024	Agriculture	Shaded	7.5	679	8.7	4.2
BOYuhHa	R < 5	recently restored	January	2024	Urban	Open	7.8	1018	8.2	4.9
LIEohBo	R < 5	recently restored	January	2024	Agriculture	Open	7.9	828	8.8	3.9
QUAohBo	NN	unimpacted	February	2024	Forest	Shaded	10.2	732	7.9	8.3
NATohBo	R < 5	recently restored	February	2024	Forest	Shaded	11.3	1309	7.5	6.8
BOYohSp	R > 11	mature	February	2024	Forest	Shaded	9.2	506	8.3	6.6
BRAohBo	NN	unimpacted	February	2024	Agriculture	Shaded	9	462	7.8	6.1
BOYuhSp	R > 11	mature	February	2024	Agriculture	Shaded	9.1	535	8.3	7.5
BOYuhHa	R < 5	recently restored	February	2024	Urban	Open	10.5	718	8.6	8.1
LIEohBo	R < 5	recently restored	February	2024	Agriculture	Open	11.6	763	8.7	10.5
BOYohKi	R < 5	recently restored	March	2024	Urban	Open	9.4	583	8.1	7.4
QUAohBo	NN	unimpacted	March	2024	Forest	Shaded	9.1	698	8.2	6.6
NATohBo	R < 5	recently restored	March	2024	Forest	Shaded	11	1346	7.4	7.2
BOYohSp	R > 11	mature	March	2024	Forest	Shaded	9.6	518	8.1	6.8
BRAohBo	NN	unimpacted	March	2024	Agriculture	Shaded	9.4	533	8.2	6.6
BOYuhSp	R > 11	mature	March	2024	Agriculture	Shaded	8.9	544	9.5	6.8
BOYuhHa	R < 5	recently restored	March	2024	Urban	Open	10.6	708	7.8	7.9
LIEohBo	R < 5	recently restored	March	2024	Agriculture	Open	13.1	762	8.7	10.4
QUAohBo	NN	unimpacted	April	2024	Forest	Shaded	8.4	735	7.6	6.6
NATohBo	R < 5	recently restored	April	2024	Forest	Shaded	9.7	1359	7.5	7.1
BOYohKi	R < 5	recently restored	April	2024	Urban	Shaded	10	677	7.7	7.9
BOYohSp	R > 11	mature	April	2024	Forest	Shaded	7.7	591	7.8	7.2
BRAohBo	NN	unimpacted	April	2024	Agriculture	Shaded	7.8	472	7.7	7.2
BOYuhSp	R > 11	mature	April	2024	Agriculture	Shaded	7.8	638	7.7	8.1
BOYuhHa	R < 5	recently restored	April	2024	Urban	Open	10.3	843	7.8	7.7
LIEohBo	R < 5	recently restored	April	2024	Agriculture	Open	11.3	716	8	8.3
QUAohBo	NN	unimpacted	May	2024	Forest	Shaded	12.6	1466	7.7	10.2
NATohBo	R < 5	recently restored	May	2024	Forest	Shaded	13.1	3392	7.8	5.8
BOYohKi	R < 5	recently restored	May	2024	Urban	Open	15.4	1133	7.8	7.9
BRAohBo	NN	unimpacted	May	2024	Agriculture	Shaded	12.6	1233	7.6	7.3
BOYuhSp	R > 11	mature	May	2024	Agriculture	Shaded	13.9	1282	7.8	10
BOYohSp	R > 11	mature	May	2024	Forest	Shaded	12.1	1345	7.4	9.1
BOYuhHa	R < 5	recently restored	May	2024	Urban	Open	14.7	1214	7.6	10.6
LIEohBo	R < 5	recently restored	May	2024	Agriculture	Open	19.8	968	7.9	6.2
BRAohBo	NN	unimpacted	June	2024	Agriculture	Shaded	18.2	648	7.9	6.4
BOYohKi	R < 5	recently restored	June	2024	Urban	Shaded	18.1	718	8.2	5.9
NATohBo	R < 5	recently restored	June	2024	Forest	Shaded	17.4	1584	7.6	7.3
BOYohSp	R > 11	mature	June	2024	Forest	Shaded	17.5	550	8	6
BOYuhSp	R > 11	mature	June	2024	Agriculture	Shaded	19.1	563	7.9	5.8
BOYuhHa	R < 5	recently restored	June	2024	Urban	Open	21.1	962	8.3	6.2
LIEohBo	R < 5	recently restored	June	2024	Agriculture	Open	21.3	751	8	3.5
BRAohBo	NN	unimpacted	July	2024	Agriculture	Shaded	17.5	740	7.7	8
NATohBo	R < 5	recently restored	July	2024	Forest	Shaded	19.9	1538	7.6	8.4
BOYohKi	R < 5	recently restored	July	2024	Urban	Shaded	21.1	821	7.7	8.8
BOYohSp	R > 11	mature	July	2024	Forest	Shaded	17	673	7.2	7.9
BOYuhSp	R > 11	mature	July	2024	Agriculture	Open	19.3	702	7.4	8.9
BOYuhHa	R < 5	recently restored	July	2024	Urban	Open	20.9	1048	7.7	9.4
LIEohBo	R < 5	recently restored	July	2024	Agriculture	Open	21.3	769	7.6	7.1
BRAohBo	NN	unimpacted	August	2024	Agriculture	Shaded	17.4	621	7.9	7
BOYohKi	R < 5	recently restored	August	2024	Urban	Shaded	18.6	742	7.9	6.7
BOYohSp	R > 11	mature	August	2024	Forest	Shaded	16.9	622	7.6	6.5
NATohBo	R < 5	recently restored	August	2024	Forest	Shaded	17.2	1317	7.6	4.5
BOYuhSp	R < 5	recently restored	August	2024	Agriculture	Open	16.7	645	7.7	6.3
BOYuhHa	R < 5	recently restored	August	2024	Urban	Open	20.7	921	8.1	7.2
LIEohBo	R < 5	recently restored	August	2024	Agriculture	Open	19.3	726	7.7	5.3
BOYohKi	R < 5	recently restored	September	2024	Urban	Shaded	16.7	1006	8	9
BRAohBo	NN	unimpacted	September	2024	Agriculture	Shaded	16.2	684	8.2	5.7
BOYohSp	R < 5	recently restored	September	2024	Forest	Shaded	16.4	620	7.8	5.5
BOYuhHa	R < 5	recently restored	September	2024	Urban	Open	17.1	1021	8.3	7.6
NATohBo	R < 5	recently restored	September	2024	Forest	Shaded	17.2	1659	7.4	5
LIEohBo	R < 5	recently restored	September	2024	Agriculture	Open	18.3	777	7.8	4.4
BOYuhSp	R > 11	mature	September	2024	Agriculture	Open	16.2	632	7.9	5.4
BOYohKi	R < 5	recently restored	October	2024	Urban	Shaded	14.1	721	7.9	10.8
BRAohBo	NN	unimpacted	October	2024	Agriculture	Shaded	14.5	579	5.1	8.4
BOYohSp	R > 11	mature	October	2024	Forest	Shaded	13.9	636	7.2	9.5
BOYuhHa	R < 5	recently restored	October	2024	Urban	Open	14.1	953	8.2	11.2
NATohBo	R < 5	recently restored	October	2024	Forest	Shaded	14	1537	8	9.3
LIEohBo	R < 5	recently restored	October	2024	Agriculture	Open	14.3	690	8	8.6
BOYuhSp	R > 11	mature	October	2024	Agriculture	Shaded	14	659	7.7	10
BRAohBo	NN	unimpacted	November	2024	Agriculture	Shaded	7.2	631	7.1	7.4
BOYohSp	R > 11	mature	November	2024	Forest	Shaded	8.5	598	6.9	9.3
BOYuhHa	R < 5	recently restored	November	2024	Urban	Open	8.1	793	7.5	10.7
LIEohBo	R < 5	recently restored	November	2024	Agriculture	Open	8	783	7.1	7.2
NATohBo	R < 5	recently restored	November	2024	Forest	Shaded	7	1235	7	9.2
BOYuhSp	R > 11	mature	November	2024	Agriculture	Shaded	8.2	630	6.9	9.2
BOYohKi	R < 5	recently restored	December	2024	Urban	Shaded	9.2	653	7.5	10.1
BOYohSp	R > 11	mature	December	2024	Forest	Shaded	9.2	588	7.3	9.4
BRAohBo	NN	unimpacted	December	2024	Agriculture	Shaded	9	639	7.4	8.5
BOYohBra	R > 11	mature	December	2024	Forest	Shaded	9	639	7.4	8.5
BOYuhHa	R < 5	recently restored	December	2024	Urban	Open	9.1	780	7.8	10.7
NATohBo	R < 5	recently restored	December	2024	Forest	Open	9	1384	7.4	8.8
LIEohBo	R < 5	recently restored	December	2024	Agriculture	Open	9.2	688	7.5	8.9
BOYuhSp	R > 11	mature	December	2024	Agriculture	Open	9.4	671	7	11.8
BOYohKi	R < 5	recently restored	January	2025	Urban	Open	3.3	738	7.5	14.8
BRAohBo	NN	unimpacted	January	2025	Agriculture	Shaded	2.7	704	7	14
NATohBo	R < 5	recently restored	January	2025	Forest	Open	2.3	1719	7.7	15
BOYuhHa	R < 5	recently restored	January	2025	Urban	Open	3.3	962	8	15.4
LIEohBo	R < 5	recently restored	January	2025	Agriculture	Open	3	757	8	15.7
BOYohSp	R > 11	mature	January	2025	Forest	Shaded	4.2	656	7.3	13.8
BOYuhSp	R > 11	mature	January	2025	Agriculture	Shaded	3	679	7.5	14.7
BOYohKi	R < 5	recently restored	February	2025	Urban	Shaded	3.5	759	7.6	13.3
BRAohBo	NN	unimpacted	February	2025	Agriculture	Shaded	1.2	734	7.3	13.3
LIEohBo	R < 5	recently restored	February	2025	Agriculture	Open	3.8	767	8.2	14.4
BOYohSp	R > 11	mature	February	2025	Forest	Shaded	2.4	682	7.5	12.9
BOYuhHa	R < 5	recently restored	February	2025	Urban	Open	3.9	969	8	13.5
NATohBo	R < 5	recently restored	February	2025	Forest	Shaded	1.3	1930	7.8	13.3
BOYohKi	R < 5	recently restored	March	2025	Urban	Open	12.2	777	7.8	10.7
BRAohBo	NN	unimpacted	March	2025	Agriculture	Shaded	9.2	744	7.5	11.2
BOYohBra	R > 11	mature	March	2025	Forest	Shaded	10.7	576	7.7	10.1
NATohBo	R < 5	recently restored	March	2025	Forest	Open	13	2048	7.4	12.6
BOYohSp	R > 11	mature	March	2025	Forest	Shaded	10	682	7.7	10
LIEohBo	R < 5	recently restored	March	2025	Agriculture	Open	13.6	740	8.3	11.6
BOYuhHa	R < 5	recently restored	March	2025	Urban	Open	12.5	973	8.2	12.2
BRAohBo	NN	unimpacted	April	2025	Agriculture	Shaded	9.9	707	7.6	9.4
BOYohBra	R > 11	mature	April	2025	Forest	Shaded	11	537	7.5	9.8
BOYohKi	R < 5	recently restored	April	2025	Urban	Open	15.2	677	7.7	9.8
LIEohBo	R < 5	recently restored	April	2025	Agriculture	Open	18.8	684	8	8.9
BOYohSp	R > 11	mature	April	2025	Forest	Shaded	11.2	652	7.6	9.8
BOYuhSp	R > 11	mature	April	2025	Agriculture	Open	13.7	657	7.6	9.2
BOYuhHa	R < 5	recently restored	April	2025	Urban	Open	17.5	869	9.8	9.7
NATohBo	R < 5	recently restored	April	2025	Forest	Open	13.7	1714	7.7	9.9
BRAohBo	NN	unimpacted	May	2025	Agriculture	Shaded	11	821	7.9	8.9
LIEohBo	R < 5	recently restored	May	2025	Agriculture	Open	23.9	648	7.5	4.5
BOYuhHa	R < 5	recently restored	May	2025	Urban	Open	18.4	656	8.2	10.5
NATohBo	R < 5	recently restored	May	2025	Forest	Shaded	14	2166	7.9	7.3
BOYuhSp	R > 11	mature	May	2025	Agriculture	Open	13.8	752	7.7	8.6
BOYohKi	R < 5	recently restored	June	2025	Urban	Open	15.2	656	8	9.9
BRAohBo	NN	unimpacted	June	2025	Agriculture	Shaded	15.7	700	7.6	6.8
BOYohBra	R > 11	mature	June	2025	Forest	Shaded	14.8	469	7.4	7.4
BOYohSp	R > 11	mature	June	2025	Forest	Shaded	15.4	624	7.6	6.4
LIEohBo	R < 5	recently restored	June	2025	Agriculture	Open	16.3	647	7.6	5
BOYuhHa	R < 5	recently restored	June	2025	Urban	Open	16.3	760	7.5	6.5
NATohBo	R < 5	recently restored	June	2025	Forest	Shaded	15.2	1409	7.5	4.2
BOYuhSp	R > 11	mature	June	2025	Agriculture	Open	14.5	632	7.1	4.2
BOYohKi	R < 5	recently restored	July	2025	Urban	Open	24	842	8.2	8.5
BRAohBo	NN	unimpacted	July	2025	Agriculture	Shaded	18.4	703	7.6	6
BOYohBra	R > 11	mature	July	2025	Forest	Shaded	16.9	558	7.6	8
BOYohSp	R > 11	mature	July	2025	Forest	Shaded	16.9	602	7.5	8
BOYuhHa	R < 5	recently restored	July	2025	Urban	Open	26.2	1137	8	12
BOYuhSp	R > 11	mature	July	2025	Agriculture	Open	21.4	634	7.2	7.3
NATohBo	R < 5	recently restored	July	2025	Forest	Shaded	20	1858	7.7	6.5
LIEohBo	R < 5	recently restored	July	2025	Agriculture	Open	27.5	781	7.7	3.4
