# Supplementary material for: Land use drives trematode dynamics in a restored stream system
Source: Curr Res Parasitol Vector Borne Dis. 2026 Feb 13;9:100357. doi: 10.1016/j.crpvbd.2026.100357 (PMC12954508; doi:10.1016/j.crpvbd.2026.100357)
Supplement: Multimedia component 3 [file mmc3.xlsx]

## Sheet: p-distances
Suplementary file 3. Tables S4-S14 Uncorrected p-distances for the Alignments 1-11.
Table S6: Uncorrected p-distances of Alignment 1 (Cephalogonimidae, Telorchiidae; 28S)
	PX641077_Cephalogonimus_sp.	PX641080_Cephalogonimus_sp.	PQ013256_Cephalogonimus_americanus	AY222276_Cephalogonimus_retusus	MK648268_Cephalogonimus_sp._DIHM_2019	PV248747_Cephalogonimus_sp._EM_2024	KF811011_Clinostomum_complanatum_outgroup	PX641055_Opisthioglyphe_ranae	AF151929_Opisthioglyphe_ranae	PV248753_O.pisthioglyphe_ranae	MK585340_Opisthioglyphe_ranae	AF151915_Telorchis_assula	JF820592_Telorchis_bonnerensis	ON792561_Telorchis_corti
PX641077_Cephalogonimus_sp.
PX641080_Cephalogonimus_sp.	0
PQ013256_Cephalogonimus_americanus	0.0412371	0.0412371
AY222276_Cephalogonimus_retusus	0.00935454	0.00935454	0.043152
MK648268_Cephalogonimus_sp._DIHM_2019	0.0394366	0.0394366	0.00842697	0.0394737
PV248747_Cephalogonimus_sp._EM_2024	0	0	0.0412371	0.00935454	0.0394366
KF811011_Clinostomum_complanatum_outgroup	0.221172	0.221172	0.22895	0.223273	0.223697	0.221172
PX641055_Opisthioglyphe_ranae	0.0655431	0.0655431	0.0720974	0.0646673	0.0666041	0.0655431	0.217961
AF151929_Opisthioglyphe_ranae	0.0655431	0.0655431	0.0720974	0.0646673	0.0666041	0.0655431	0.217961	0
PV248753_O.pisthioglyphe_ranae	0.0655431	0.0655431	0.0720974	0.0646673	0.0666041	0.0655431	0.217961	0	0
MK585340_Opisthioglyphe_ranae	0.0646067	0.0646067	0.071161	0.0637301	0.065666	0.0646067	0.217961	0.000919963	0.000919963	0.000919963
AF151915_Telorchis_assula	0.079588	0.079588	0.079588	0.0796626	0.075985	0.079588	0.22638	0.0460405	0.0460405	0.0460405	0.0451197
JF820592_Telorchis_bonnerensis	0.0636704	0.0636704	0.0636704	0.0637301	0.0590994	0.0636704	0.214219	0.0359116	0.0359116	0.0359116	0.0349908	0.025759
ON792561_Telorchis_corti	0.0655431	0.0655431	0.0674157	0.0656045	0.0637899	0.0655431	0.218369	0.0396679	0.0396679	0.0396679	0.0387454	0.0304147	0.00737327
Table S7: Uncorrected p-distances of Alignment 2 (Echinostomatidae; 28S)
	OR532444_Echinochasmus_japonicus_outgroup	MZ409819_Echinostomatidae_gen._sp.	MZ409815_Moliniella_anceps	MZ409810_Echinostoma_revolutum	MZ409805_Echinoparyphium_rubrum	MZ409803_Echinoparyphium_recurvatum	PX641093_Echinostomatidae_gen._sp.	PX641092_Echinostomatidae_gen._sp.	PX641091_Echinostomatidae_gen._sp.	PX641073_Echinoparyphium_recurvatum	PX641072_Moliniella_anceps	PX641060_Echinoparyphium_recurvatum	PX641054_Hypoderaeum_conoideum	PX641047_Echinoparyphium_recurvatum	PX641046_Echinoparyphium_recurvatum	PX641038_Moliniella_anceps	PX641037_Echinostoma_revolutum	PX641035_Hypoderaeum_conoideum	PX641028_Echinoparyphium_recurvatum	KY436409_Echinoparyphium_poulini	KY436408_Echinoparyphium_miyagawai	KY436407_Echinostoma_novaezealandense	KT956946_Patagifer_vioscai	KT956945_Patagifer_bilobus	KT956922_Neoacanthoparyphium_echinatoides	KT956921_Moliniella_anceps	KT956918_Hypoderaeum_conoideum	KT956912_Echinoparyphium_aconiatum	KP065604_Echinostoma_paraulum	AY222244_Fasciola_hepatica_outgroup	AF184260_Echinoparyphium_cinctum	AF151940_Psilochasmus_oxyurus_outgroup
OR532444_Echinochasmus_japonicus_outgroup
MZ409819_Echinostomatidae_gen._sp.	0.092952
MZ409815_Moliniella_anceps	0.0919305	0.0163099
MZ409810_Echinostoma_revolutum	0.0899796	0.0387755	0.0387755
MZ409805_Echinoparyphium_rubrum	0.097137	0.0234694	0.027551	0.0387755
MZ409803_Echinoparyphium_recurvatum	0.097137	0.0234694	0.027551	0.0387755	0
PX641093_Echinostomatidae_gen._sp.	0.095092	0.00203874	0.0163265	0.040858	0.0234934	0.0234934
PX641092_Echinostomatidae_gen._sp.	0.0949949	0.00203666	0.0163099	0.0408163	0.0234694	0.0234694	0
PX641091_Echinostomatidae_gen._sp.	0.0949949	0.00203666	0.0163099	0.0408163	0.0234694	0.0234694	0	0
PX641073_Echinoparyphium_recurvatum	0.097137	0.0234694	0.027551	0.0387755	0	0	0.0234934	0.0234694	0.0234694
PX641072_Moliniella_anceps	0.0919305	0.0163099	0	0.0387755	0.027551	0.027551	0.0163265	0.0163099	0.0163099	0.027551
PX641060_Echinoparyphium_recurvatum	0.097137	0.0234694	0.027551	0.0387755	0	0	0.0234934	0.0234694	0.0234694	0	0.027551
PX641054_Hypoderaeum_conoideum	0.0940695	0.0255102	0.0295918	0.0367347	0.00714286	0.00714286	0.0255363	0.0255102	0.0255102	0.00714286	0.0295918	0.00714286
PX641047_Echinoparyphium_recurvatum	0.097137	0.0234694	0.027551	0.0387755	0	0	0.0234934	0.0234694	0.0234694	0	0.027551	0	0.00714286
PX641046_Echinoparyphium_recurvatum	0.097137	0.0234694	0.027551	0.0387755	0	0	0.0234934	0.0234694	0.0234694	0	0.027551	0	0.00714286	0
PX641038_Moliniella_anceps	0.0919305	0.0163099	0	0.0387755	0.027551	0.027551	0.0163265	0.0163099	0.0163099	0.027551	0	0.027551	0.0295918	0.027551	0.027551
PX641037_Echinostoma_revolutum	0.0899796	0.0387755	0.0387755	0	0.0387755	0.0387755	0.040858	0.0408163	0.0408163	0.0387755	0.0387755	0.0387755	0.0367347	0.0387755	0.0387755	0.0387755
PX641035_Hypoderaeum_conoideum	0.0940695	0.0255102	0.0295918	0.0367347	0.00714286	0.00714286	0.0255363	0.0255102	0.0255102	0.00714286	0.0295918	0.00714286	0	0.00714286	0.00714286	0.0295918	0.0367347
PX641028_Echinoparyphium_recurvatum	0.097137	0.0234694	0.027551	0.0387755	0	0	0.0234934	0.0234694	0.0234694	0	0.027551	0	0.00714286	0	0	0.027551	0.0387755	0.00714286
KY436409_Echinoparyphium_poulini	0.099182	0.022449	0.0285714	0.0377551	0.00306122	0.00306122	0.0224719	0.022449	0.022449	0.00306122	0.0285714	0.00306122	0.00918367	0.00306122	0.00306122	0.0285714	0.0377551	0.00918367	0.00306122
KY436408_Echinoparyphium_miyagawai	0.0889571	0.0316327	0.0316327	0.00918367	0.0316327	0.0316327	0.0337079	0.0336735	0.0336735	0.0316327	0.0316327	0.0316327	0.0295918	0.0316327	0.0316327	0.0316327	0.00918367	0.0295918	0.0316327	0.0306122
KY436407_Echinostoma_novaezealandense	0.0889571	0.0316327	0.0316327	0.0122449	0.0336735	0.0336735	0.0337079	0.0336735	0.0336735	0.0336735	0.0316327	0.0336735	0.0316327	0.0336735	0.0336735	0.0316327	0.0122449	0.0316327	0.0336735	0.0326531	0.00612245
KT956946_Patagifer_vioscai	0.091002	0.0265306	0.027551	0.027551	0.0306122	0.0306122	0.0275792	0.0285714	0.0285714	0.0306122	0.027551	0.0306122	0.0295918	0.0306122	0.0306122	0.027551	0.027551	0.0295918	0.0306122	0.0295918	0.0204082	0.022449
KT956945_Patagifer_bilobus	0.0899796	0.0255102	0.0265306	0.0265306	0.0295918	0.0295918	0.0265577	0.027551	0.027551	0.0295918	0.0265306	0.0295918	0.0285714	0.0295918	0.0295918	0.0265306	0.0265306	0.0285714	0.0295918	0.0285714	0.0193878	0.0214286	0.00102041
KT956922_Neoacanthoparyphium_echinatoides	0.095092	0.0357143	0.0357143	0.0306435	0.031665	0.031665	0.0377937	0.0377551	0.0377551	0.031665	0.0357143	0.031665	0.031665	0.031665	0.031665	0.0357143	0.0306435	0.031665	0.031665	0.0306435	0.0255363	0.0275792	0.0265577	0.0255363
KT956921_Moliniella_anceps	0.0919305	0.0163099	0	0.0387755	0.027551	0.027551	0.0163265	0.0163099	0.0163099	0.027551	0	0.027551	0.0295918	0.027551	0.027551	0	0.0387755	0.0295918	0.027551	0.0285714	0.0316327	0.0316327	0.027551	0.0265306	0.0357143
KT956918_Hypoderaeum_conoideum	0.0940695	0.0255102	0.0295918	0.0367347	0.00714286	0.00714286	0.0255363	0.0255102	0.0255102	0.00714286	0.0295918	0.00714286	0	0.00714286	0.00714286	0.0295918	0.0367347	0	0.00714286	0.00918367	0.0295918	0.0316327	0.0295918	0.0285714	0.031665	0.0295918
KT956912_Echinoparyphium_aconiatum	0.0920245	0.0255102	0.0316327	0.0377551	0.0112245	0.0112245	0.0275792	0.027551	0.027551	0.0112245	0.0316327	0.0112245	0.0142857	0.0112245	0.0112245	0.0316327	0.0377551	0.0142857	0.0112245	0.0132653	0.0306122	0.0326531	0.0306122	0.0295918	0.031665	0.0316327	0.0142857
KP065604_Echinostoma_paraulum	0.0889571	0.0316327	0.0316327	0.00918367	0.0316327	0.0316327	0.0337079	0.0336735	0.0336735	0.0316327	0.0316327	0.0316327	0.0295918	0.0316327	0.0316327	0.0316327	0.00918367	0.0295918	0.0316327	0.0306122	0.00204082	0.00612245	0.0204082	0.0193878	0.0255363	0.0316327	0.0295918	0.0306122
AY222244_Fasciola_hepatica_outgroup	0.110429	0.0704082	0.0653061	0.0786517	0.0663943	0.0663943	0.072523	0.072449	0.072449	0.0663943	0.0653061	0.0663943	0.0653728	0.0663943	0.0663943	0.0653061	0.0786517	0.0653728	0.0663943	0.0684372	0.0745659	0.0745659	0.0704801	0.0694586	0.0766088	0.0653061	0.0653728	0.0674157	0.0745659
AF184260_Echinoparyphium_cinctum	0.097137	0.0234694	0.027551	0.0387755	0	0	0.0234934	0.0234694	0.0234694	0	0.027551	0	0.00714286	0	0	0.027551	0.0387755	0.00714286	0	0.00306122	0.0316327	0.0336735	0.0306122	0.0295918	0.031665	0.027551	0.00714286	0.0112245	0.0316327	0.0663943
AF151940_Psilochasmus_oxyurus_outgroup	0.0981595	0.0887755	0.0887755	0.0868233	0.0868233	0.0868233	0.0898876	0.0908163	0.0908163	0.0868233	0.0887755	0.0868233	0.0888662	0.0868233	0.0868233	0.0887755	0.0868233	0.0888662	0.0868233	0.0898876	0.0868233	0.0847804	0.0868233	0.0858018	0.0909091	0.0887755	0.0888662	0.0858018	0.0847804	0.108274	0.0868233
Table S8: Uncorrected p-distances of Alignment 3 (Echinostomatidae; nad1)
	AJ564381_Hypoderaeum_conoideum	AY168944_Echinoparyphium_recurvatum	AY168946_Echinoparyphium_aconiatum	AY168949_Hypoderaeum_conoideum	KP065649_Echinostoma_revolutum	KY513269_Echinoparyphium_recurvatum	LC224102_Echinostoma_revolutum	LC273114_Fasciola_hepatica_outgroup	MH369127_Echinoparyphium_sp.	MH369148_Echinoparyphium_sp.	PX648502_Echinoparyphium_recurvatum	PX648493_Echinoparyphium_recurvatum	PX648494_Hypoderaeum_conoideum	PX648495_Echinostoma_revolutum	PX648496_Moliniella_anceps	PX648497_Echinoparyphium_recurvatum	PX648498_Echinoparyphium_recurvatum	PX648499_Hypoderaeum_conoideum	PX648500_Hypoderaeum_conoideum	PX648501_Echinoparyphium_recurvatum	PX648503_Moliniella_anceps	PX648504_Echinoparyphium_recurvatum	PX648505_Hypoderaeum_conoideum	PX648506_Echinostomatidae_gen._sp.	PX648507_Echinostomatidae_gen._sp.	PX648508_Echinostomatidae_gen._sp.	MZ404649_Echinoparyphium_recurvatum	MZ404659_Echinoparyphium_rubrum	MZ404681_Hypoderaeum_conoideum	MZ404683_Moliniella_anceps	MZ404688_Echinostomatidae_gen._sp.	ON653243_Echinostoma_revolutum	ON653259_Echinoparyphium_aconiatum	ON653270_Echinoparyphium_recurvatum	ON653297_Hypoderaeum_conoideum	PV595379_Echinoparyphium_rubrum
AJ564381_Hypoderaeum_conoideum
AY168944_Echinoparyphium_recurvatum	0.241463
AY168946_Echinoparyphium_aconiatum	0.221951	0.243309
AY168949_Hypoderaeum_conoideum	0.0146341	0.238443	0.223844
KP065649_Echinostoma_revolutum	0.246341	0.260341	0.223844	0.238443
KY513269_Echinoparyphium_recurvatum	0.241463	0.00729927	0.243309	0.238443	0.257908
LC224102_Echinostoma_revolutum	0.24878	0.260341	0.226277	0.240876	0.00243309	0.257908
LC273114_Fasciola_hepatica_outgroup	0.262899	0.277641	0.260442	0.260442	0.203931	0.277641	0.206388
MH369127_Echinoparyphium_sp.	0.255155	0.262887	0.208763	0.255155	0.224227	0.257732	0.226804	0.268041
MH369148_Echinoparyphium_sp.	0.247222	0.261111	0.205556	0.241667	0.213889	0.255556	0.216667	0.261111	0.00277778
PX648502_Echinoparyphium_recurvatum	0.241463	0.00243309	0.243309	0.238443	0.260341	0.00729927	0.260341	0.277641	0.262887	0.261111
PX648493_Echinoparyphium_recurvatum	0.234146	0.00973236	0.238443	0.233577	0.257908	0.0145985	0.257908	0.277641	0.260309	0.258333	0.00973236
PX648494_Hypoderaeum_conoideum	0.0121951	0.23601	0.221411	0.00243309	0.238443	0.23601	0.240876	0.257985	0.255155	0.241667	0.23601	0.231144
PX648495_Echinostoma_revolutum	0.24878	0.260341	0.226277	0.240876	0.00243309	0.257908	0	0.206388	0.226804	0.216667	0.260341	0.257908	0.240876
PX648496_Moliniella_anceps	0.270732	0.272506	0.23601	0.262774	0.231144	0.270073	0.233577	0.277641	0.216495	0.213889	0.272506	0.26764	0.262774	0.233577
PX648497_Echinoparyphium_recurvatum	0.234146	0.00973236	0.238443	0.233577	0.257908	0.0145985	0.257908	0.277641	0.260309	0.258333	0.00973236	0	0.231144	0.257908	0.26764
PX648498_Echinoparyphium_recurvatum	0.241463	0.00729927	0.245742	0.238443	0.262774	0.00973236	0.262774	0.282555	0.262887	0.261111	0.00729927	0.00973236	0.23601	0.262774	0.272506	0.00973236
PX648499_Hypoderaeum_conoideum	0.0146341	0.238443	0.223844	0	0.238443	0.238443	0.240876	0.260442	0.255155	0.241667	0.238443	0.233577	0.00243309	0.240876	0.262774	0.233577	0.238443
PX648500_Hypoderaeum_conoideum	0.00487805	0.238443	0.221411	0.00973236	0.243309	0.238443	0.245742	0.260442	0.257732	0.244444	0.238443	0.231144	0.00729927	0.245742	0.265207	0.231144	0.238443	0.00973236
PX648501_Echinoparyphium_recurvatum	0.243902	0.0145985	0.248175	0.240876	0.265207	0.0170316	0.265207	0.285012	0.270619	0.266667	0.0145985	0.0170316	0.238443	0.265207	0.279805	0.0170316	0.00729927	0.240876	0.240876
PX648503_Moliniella_anceps	0.270732	0.272506	0.23601	0.262774	0.231144	0.270073	0.233577	0.277641	0.216495	0.213889	0.272506	0.26764	0.262774	0.233577	0	0.26764	0.272506	0.262774	0.265207	0.279805
PX648504_Echinoparyphium_recurvatum	0.241463	0.00729927	0.245742	0.238443	0.262774	0.00973236	0.262774	0.282555	0.262887	0.261111	0.00729927	0.00973236	0.23601	0.262774	0.272506	0.00973236	0	0.238443	0.238443	0.00729927	0.272506
PX648505_Hypoderaeum_conoideum	0.0170732	0.23601	0.221411	0.00729927	0.243309	0.23601	0.245742	0.253071	0.260309	0.247222	0.23601	0.231144	0.00486618	0.245742	0.262774	0.231144	0.23601	0.00729927	0.0121655	0.238443	0.262774	0.23601
PX648506_Echinostomatidae_gen._sp.	0.24878	0.265207	0.192214	0.243309	0.209246	0.260341	0.211679	0.275184	0.0515464	0.0472222	0.265207	0.262774	0.243309	0.211679	0.214112	0.262774	0.265207	0.243309	0.245742	0.270073	0.214112	0.265207	0.248175
PX648507_Echinostomatidae_gen._sp.	0.25122	0.26764	0.194647	0.245742	0.211679	0.262774	0.214112	0.277641	0.0489691	0.0444444	0.26764	0.265207	0.245742	0.214112	0.216545	0.265207	0.26764	0.245742	0.248175	0.272506	0.216545	0.26764	0.250608	0.00243309
PX648508_Echinostomatidae_gen._sp.	0.25122	0.26764	0.194647	0.245742	0.211679	0.262774	0.214112	0.277641	0.0489691	0.0444444	0.26764	0.265207	0.245742	0.214112	0.216545	0.265207	0.26764	0.245742	0.248175	0.272506	0.216545	0.26764	0.250608	0.00243309	0
MZ404649_Echinoparyphium_recurvatum	0.241463	0	0.243309	0.238443	0.260341	0.00729927	0.260341	0.277641	0.262887	0.261111	0.00243309	0.00973236	0.23601	0.260341	0.272506	0.00973236	0.00729927	0.238443	0.238443	0.0145985	0.272506	0.00729927	0.23601	0.265207	0.26764	0.26764
MZ404659_Echinoparyphium_rubrum	0.219512	0.170316	0.206813	0.211679	0.223844	0.16545	0.223844	0.272727	0.234536	0.230556	0.170316	0.170316	0.209246	0.223844	0.270073	0.170316	0.175182	0.211679	0.216545	0.177616	0.270073	0.175182	0.209246	0.238443	0.23601	0.23601	0.170316
MZ404681_Hypoderaeum_conoideum	0.0125	0.2375	0.2225	0.0025	0.24	0.2375	0.2425	0.26	0.255155	0.241667	0.2375	0.2325	0	0.2425	0.265	0.2325	0.2375	0.0025	0.0075	0.24	0.265	0.2375	0.005	0.245	0.2475	0.2475	0.2375	0.2125
MZ404683_Moliniella_anceps	0.27561	0.277372	0.23601	0.26764	0.233577	0.274939	0.23601	0.277641	0.216495	0.216667	0.277372	0.272506	0.26764	0.23601	0.00729927	0.272506	0.277372	0.26764	0.270073	0.284672	0.00729927	0.277372	0.26764	0.214112	0.216545	0.216545	0.277372	0.272506	0.27
MZ404688_Echinostomatidae_gen._sp.	0.263415	0.255474	0.211679	0.260341	0.218978	0.250608	0.221411	0.260442	0.139175	0.136111	0.255474	0.253041	0.260341	0.221411	0.231144	0.253041	0.250608	0.260341	0.260341	0.257908	0.231144	0.250608	0.255474	0.145985	0.143552	0.143552	0.255474	0.227603	0.2625	0.233577
ON653243_Echinostoma_revolutum	0.246341	0.260341	0.223844	0.238443	0.00243309	0.257908	0.00486618	0.203931	0.224227	0.213889	0.260341	0.257908	0.238443	0.00486618	0.22871	0.257908	0.262774	0.238443	0.243309	0.265207	0.22871	0.262774	0.243309	0.206813	0.209246	0.209246	0.260341	0.223844	0.24	0.231144	0.216545
ON653259_Echinoparyphium_aconiatum	0.221951	0.243309	0.00486618	0.223844	0.221411	0.243309	0.223844	0.257985	0.206186	0.202778	0.243309	0.238443	0.221411	0.223844	0.240876	0.238443	0.245742	0.223844	0.221411	0.248175	0.240876	0.245742	0.221411	0.189781	0.192214	0.192214	0.243309	0.206813	0.2225	0.240876	0.209246	0.221411
ON653270_Echinoparyphium_recurvatum	0.241463	0.00243309	0.243309	0.238443	0.260341	0.00486618	0.260341	0.277641	0.260309	0.258333	0.00243309	0.00973236	0.23601	0.260341	0.272506	0.00973236	0.00486618	0.238443	0.238443	0.0121655	0.272506	0.00486618	0.23601	0.262774	0.265207	0.265207	0.00243309	0.170316	0.2375	0.277372	0.253041	0.260341	0.243309
ON653297_Hypoderaeum_conoideum	0.0195122	0.243309	0.22871	0.00486618	0.243309	0.243309	0.245742	0.265356	0.257732	0.244444	0.243309	0.238443	0.00729927	0.245742	0.26764	0.238443	0.243309	0.00486618	0.0145985	0.245742	0.26764	0.243309	0.0121655	0.248175	0.250608	0.250608	0.243309	0.216545	0.0075	0.272506	0.265207	0.243309	0.22871	0.243309
PV595379_Echinoparyphium_rubrum	0.221951	0.175182	0.209246	0.214112	0.226277	0.170316	0.226277	0.27027	0.229381	0.225	0.175182	0.175182	0.211679	0.226277	0.272506	0.175182	0.180049	0.214112	0.218978	0.182482	0.272506	0.180049	0.211679	0.233577	0.231144	0.231144	0.175182	0.00729927	0.215	0.274939	0.22871	0.226277	0.20438	0.175182	0.218978
Table S9: Uncorrected p-distances of Alignment 4 (Notocotylidae; 28S)
	AF184259_Notocotylus_attenuatus	AY222217_Taprobanella_bicaudata_outgroup	AY222220_Catatropis_indicus	AY222221_Labicola_cf._elongata_outgroup	AY222223_Opisthotrema_dujonis_outgroup	EU712725_Notocotylus_sp._BH_2008	JQ766939_Notocotylus_malhamensis	JQ890559_Notocotylus_intestinalis	KY513158_Notocotylus_sp._AK_2017	LC596925_Notocotylus_ikutai	LC599518_Notocotylus_sp._A_MN_2021	MH750016_Notocotylus_magniovatus	MH750019_Catatropis_vietnamensis	MH818008_Notocotylus_atlanticus	MN726958_Notocotylus_gen._sp._OK_2019	PX641062_Notocotylus_sp.	PX641066_Notocotylus_sp.	PX641069_Notocotylus_sp.	PX641090_Notocotylus_sp.	MW934288_Quinqueserialis_quinqueserialis	OP720893_Notocotylus_ephemera	OP981949_Notocotylus_sp._NR1n	OP981952_Notocotylus_sp._NR4	OQ672264_Notocotylus_sp._BU425	OR501502_Notocotylus_cygni
AF184259_Notocotylus_attenuatus
AY222217_Taprobanella_bicaudata_outgroup	0.0549159
AY222220_Catatropis_indicus	0.0274579	0.0593446
AY222221_Labicola_cf._elongata_outgroup	0.0496014	0.0469442	0.0504872
AY222223_Opisthotrema_dujonis_outgroup	0.0496014	0.0496014	0.0522586	0.0478299
EU712725_Notocotylus_sp._BH_2008	0.0274579	0.061116	0.0318866	0.0504872	0.0460585
JQ766939_Notocotylus_malhamensis	0.0310009	0.0620018	0.0354296	0.0513729	0.0478299	0.0106289
JQ890559_Notocotylus_intestinalis	0.00797166	0.0593446	0.023915	0.0513729	0.0513729	0.0274579	0.0310009
KY513158_Notocotylus_sp._AK_2017	0.0274579	0.0620018	0.0318866	0.0513729	0.0451727	0.0044287	0.00974314	0.0274579
LC596925_Notocotylus_ikutai	0.0265722	0.0620018	0.0310009	0.0513729	0.0451727	0.00354296	0.0106289	0.0265722	0.00088574
LC599518_Notocotylus_sp._A_MN_2021	0.0283437	0.061116	0.0310009	0.0522586	0.0460585	0.00531444	0.0106289	0.0283437	0.00088574	0.00177148
MH750016_Notocotylus_magniovatus	0.0159574	0.0611702	0.0274823	0.0558511	0.0567376	0.0336879	0.0390071	0.0159574	0.0336879	0.0328014	0.0345745
MH750019_Catatropis_vietnamensis	0.0292294	0.0664305	0.0106289	0.0558016	0.0558016	0.0336581	0.0372011	0.0274579	0.0336581	0.0327724	0.0327724	0.0292553
MH818008_Notocotylus_atlanticus	0.00354296	0.0549159	0.0274579	0.0496014	0.0487157	0.0256864	0.0310009	0.00974314	0.0265722	0.0256864	0.0274579	0.0141844	0.0292294
MN726958_Notocotylus_gen._sp._OK_2019	0.0248007	0.0549159	0.0256864	0.0496014	0.0451727	0.0186005	0.023915	0.0248007	0.0186005	0.0177148	0.0177148	0.0301418	0.0274579	0.0248007
PX641062_Notocotylus_sp.	0.0274579	0.0620018	0.0318866	0.0513729	0.0451727	0.0044287	0.00974314	0.0274579	0	0.00088574	0.00088574	0.0336879	0.0336581	0.0265722	0.0186005
PX641066_Notocotylus_sp.	0.0274579	0.0620018	0.0318866	0.0513729	0.0451727	0.0044287	0.00974314	0.0274579	0	0.00088574	0.00088574	0.0336879	0.0336581	0.0265722	0.0186005	0
PX641069_Notocotylus_sp.	0.0274579	0.0620018	0.0318866	0.0513729	0.0451727	0.0044287	0.00974314	0.0274579	0	0.00088574	0.00088574	0.0336879	0.0336581	0.0265722	0.0186005	0	0
PX641090_Notocotylus_sp.	0.0274579	0.0620018	0.0318866	0.0513729	0.0451727	0.0044287	0.00974314	0.0274579	0	0.00088574	0.00088574	0.0336879	0.0336581	0.0265722	0.0186005	0	0	0
MW934288_Quinqueserialis_quinqueserialis	0.0301151	0.064659	0.0256864	0.0504872	0.0531444	0.020372	0.0221435	0.0301151	0.0194863	0.020372	0.0186005	0.0363475	0.0292294	0.0283437	0.0230292	0.0194863	0.0194863	0.0194863	0.0194863
OP720893_Notocotylus_ephemera	0.0265722	0.0620018	0.0274579	0.0513729	0.0469442	0.00797166	0.0150576	0.0265722	0.0106289	0.00974314	0.00974314	0.0345745	0.0292294	0.0265722	0.0194863	0.0106289	0.0106289	0.0106289	0.0106289	0.0194863
OP981949_Notocotylus_sp._NR1n	0.0265722	0.0620018	0.0274579	0.0513729	0.0469442	0.00797166	0.0150576	0.0265722	0.0106289	0.00974314	0.00974314	0.0345745	0.0292294	0.0265722	0.0194863	0.0106289	0.0106289	0.0106289	0.0106289	0.0194863	0
OP981952_Notocotylus_sp._NR4	0.0265722	0.0620018	0.0274579	0.0513729	0.0469442	0.00797166	0.0150576	0.0265722	0.0106289	0.00974314	0.00974314	0.0345745	0.0292294	0.0265722	0.0194863	0.0106289	0.0106289	0.0106289	0.0106289	0.0194863	0	0
OQ672264_Notocotylus_sp._BU425	0.0265722	0.0620018	0.0310009	0.0513729	0.0451727	0.00354296	0.0106289	0.0265722	0.00088574	0	0.00177148	0.0328014	0.0327724	0.0256864	0.0177148	0.00088574	0.00088574	0.00088574	0.00088574	0.020372	0.00974314	0.00974314	0.00974314
OR501502_Notocotylus_cygni	0.0292294	0.0584588	0.0336581	0.0487157	0.0434012	0.0265722	0.0310009	0.0292294	0.0265722	0.0256864	0.0274579	0.035461	0.0336581	0.0292294	0.0256864	0.0265722	0.0265722	0.0265722	0.0265722	0.0301151	0.0256864	0.0256864	0.0256864	0.0256864
Table S10: Uncorrected p-distances of Alignment 5 (Plagiorchiidae; 28S)
	AF387801_Haematoloechus_longiplexus_outgroup	AF151933_Haplometra_cylindracea	AF151932_Lecithopyge_rastellus	PX641053_Lecithopyge_sp.	PX641071_Lecithopyge_sp.	PX641074_Lecithopyge_sp.	PV248741_Lecithopyge_sp.	PX641033_Plagiorchis_elegans	PX641036_Plagiorchis_elegans	PX641052_Plagiorchis_elegans	PX641081_Plagiorchis_elegans	MW528601_Plagiorchis_elegans	KJ533392_Plagiorchis_elegans	PX641040_Plagiorchis_koreanus	PX641042_Plagiorchis_koreanus	AF151930_Plagiorchis_koreanus	KJ533394_Plagiorchis_koreanus	KJ533395_Plagiorchis_maculosus	PP060441_Plagiorchis_maculosus	PX641061_Plagiorchis_muelleri	AF184250_Plagiorchis_muelleri	MW528603_Plagiorchis_muelleri	KJ533397_Plagiorchis_neomidis	PX641049_Plagiorchis_sp._2	PX641051_Plagiorchis_sp._2	PX641065_Plagiorchis_sp._2	KY513164_Plagiorchis_sp._2	MW528605_Plagiorchis_sp._2	PX641041_Plagiorchis_sp._3	PX641043_Plagiorchis_sp._3	PX641044_Plagiorchis_sp._3	KY513166_Plagiorchis_sp._3	MW528606_Plagiorchis_sp._3	KY513169_Plagiorchis_sp._4	KY513170_Plagiorchis_sp._5	MW528611_Plagiorchis_sp._5	PX641050_Plagiorchis_sp._7	PX641083_Plagiorchis_sp._7	PX641089_Plagiorchis_sp._7	KY513174_Plagiorchis_sp._7	MW528616_Plagiorchis_sp._7	MW528619_Plagiorchis_sp._8	MW528621_Plagiorchis_sp._9	PX641068_Plagiorchis_vespertilionis	AF151931_Plagiorchis_vespertilionis	PP391294_Plagiorchis_vespertilionis
AF387801_Haematoloechus_longiplexus_outgroup
AF151933_Haplometra_cylindracea	0.0980216
AF151932_Lecithopyge_rastellus	0.102518	0.0322292
PX641053_Lecithopyge_sp.	0.102518	0.0340197	0.00179051
PX641071_Lecithopyge_sp.	0.102518	0.0340197	0.00179051	0
PX641074_Lecithopyge_sp.	0.102518	0.0340197	0.00179051	0	0
PV248741_Lecithopyge_sp.	0.102518	0.0340197	0.00179051	0	0	0
PX641033_Plagiorchis_elegans	0.0917266	0.0528201	0.0590868	0.0590868	0.0590868	0.0590868	0.0590868
PX641036_Plagiorchis_elegans	0.0917266	0.0528201	0.0590868	0.0590868	0.0590868	0.0590868	0.0590868	0
PX641052_Plagiorchis_elegans	0.0917266	0.0528201	0.0590868	0.0590868	0.0590868	0.0590868	0.0590868	0	0
PX641081_Plagiorchis_elegans	0.0917266	0.0528201	0.0590868	0.0590868	0.0590868	0.0590868	0.0590868	0	0	0
MW528601_Plagiorchis_elegans	0.0917266	0.0528201	0.0590868	0.0590868	0.0590868	0.0590868	0.0590868	0	0	0	0
KJ533392_Plagiorchis_elegans	0.0917266	0.0528201	0.0590868	0.0590868	0.0590868	0.0590868	0.0590868	0	0	0	0	0
PX641040_Plagiorchis_koreanus	0.0908273	0.0564011	0.0590868	0.0590868	0.0590868	0.0590868	0.0590868	0.0196956	0.0196956	0.0196956	0.0196956	0.0196956	0.0196956
PX641042_Plagiorchis_koreanus	0.0908273	0.0564011	0.0590868	0.0590868	0.0590868	0.0590868	0.0590868	0.0196956	0.0196956	0.0196956	0.0196956	0.0196956	0.0196956	0
AF151930_Plagiorchis_koreanus	0.0909091	0.0564516	0.0600358	0.0600358	0.0600358	0.0600358	0.0600358	0.0206093	0.0206093	0.0206093	0.0206093	0.0206093	0.0206093	0.000896057	0.000896057
KJ533394_Plagiorchis_koreanus	0.0908273	0.0564011	0.0590868	0.0590868	0.0590868	0.0590868	0.0590868	0.0196956	0.0196956	0.0196956	0.0196956	0.0196956	0.0196956	0	0	0.000896057
KJ533395_Plagiorchis_maculosus	0.0899281	0.0528201	0.0572963	0.0572963	0.0572963	0.0572963	0.0572963	0.00358102	0.00358102	0.00358102	0.00358102	0.00358102	0.00358102	0.0179051	0.0179051	0.0188172	0.0179051
PP060441_Plagiorchis_maculosus	0.0899281	0.0528201	0.0572963	0.0572963	0.0572963	0.0572963	0.0572963	0.00358102	0.00358102	0.00358102	0.00358102	0.00358102	0.00358102	0.0179051	0.0179051	0.0188172	0.0179051	0
PX641061_Plagiorchis_muelleri	0.0890288	0.0519248	0.0564011	0.0564011	0.0564011	0.0564011	0.0564011	0.0170098	0.0170098	0.0170098	0.0170098	0.0170098	0.0170098	0.0134288	0.0134288	0.0143369	0.0134288	0.0170098	0.0170098
AF184250_Plagiorchis_muelleri	0.0890288	0.0519248	0.0564011	0.0564011	0.0564011	0.0564011	0.0564011	0.0170098	0.0170098	0.0170098	0.0170098	0.0170098	0.0170098	0.0134288	0.0134288	0.0143369	0.0134288	0.0170098	0.0170098	0
MW528603_Plagiorchis_muelleri	0.0890288	0.0519248	0.0564011	0.0564011	0.0564011	0.0564011	0.0564011	0.0170098	0.0170098	0.0170098	0.0170098	0.0170098	0.0170098	0.0134288	0.0134288	0.0143369	0.0134288	0.0170098	0.0170098	0	0
KJ533397_Plagiorchis_neomidis	0.0927093	0.0546595	0.0591398	0.0591398	0.0591398	0.0591398	0.0591398	0.0062724	0.0062724	0.0062724	0.0062724	0.0062724	0.0062724	0.0206093	0.0206093	0.0215054	0.0206093	0.0062724	0.0062724	0.0179211	0.0179211	0.0179211
PX641049_Plagiorchis_sp._2	0.0936094	0.0501792	0.0582437	0.0582437	0.0582437	0.0582437	0.0582437	0.015233	0.015233	0.015233	0.015233	0.015233	0.015233	0.0170251	0.0170251	0.0179372	0.0170251	0.015233	0.015233	0.016129	0.016129	0.016129	0.0179372
PX641051_Plagiorchis_sp._2	0.0936094	0.0501792	0.0582437	0.0582437	0.0582437	0.0582437	0.0582437	0.015233	0.015233	0.015233	0.015233	0.015233	0.015233	0.0170251	0.0170251	0.0179372	0.0170251	0.015233	0.015233	0.016129	0.016129	0.016129	0.0179372	0
PX641065_Plagiorchis_sp._2	0.0936094	0.0501792	0.0582437	0.0582437	0.0582437	0.0582437	0.0582437	0.015233	0.015233	0.015233	0.015233	0.015233	0.015233	0.0170251	0.0170251	0.0179372	0.0170251	0.015233	0.015233	0.016129	0.016129	0.016129	0.0179372	0	0
KY513164_Plagiorchis_sp._2	0.0936094	0.0501792	0.0582437	0.0582437	0.0582437	0.0582437	0.0582437	0.015233	0.015233	0.015233	0.015233	0.015233	0.015233	0.0170251	0.0170251	0.0179372	0.0170251	0.015233	0.015233	0.016129	0.016129	0.016129	0.0179372	0	0	0
MW528605_Plagiorchis_sp._2	0.0936094	0.0501792	0.0582437	0.0582437	0.0582437	0.0582437	0.0582437	0.015233	0.015233	0.015233	0.015233	0.015233	0.015233	0.0170251	0.0170251	0.0179372	0.0170251	0.015233	0.015233	0.016129	0.016129	0.016129	0.0179372	0	0	0	0
PX641041_Plagiorchis_sp._3	0.0863309	0.0510295	0.0590868	0.0590868	0.0590868	0.0590868	0.0590868	0.00716204	0.00716204	0.00716204	0.00716204	0.00716204	0.00716204	0.0161146	0.0161146	0.0170251	0.0161146	0.00716204	0.00716204	0.0152193	0.0152193	0.0152193	0.00985663	0.0116487	0.0116487	0.0116487	0.0116487	0.0116487
PX641043_Plagiorchis_sp._3	0.0863309	0.0510295	0.0590868	0.0590868	0.0590868	0.0590868	0.0590868	0.00716204	0.00716204	0.00716204	0.00716204	0.00716204	0.00716204	0.0161146	0.0161146	0.0170251	0.0161146	0.00716204	0.00716204	0.0152193	0.0152193	0.0152193	0.00985663	0.0116487	0.0116487	0.0116487	0.0116487	0.0116487	0
PX641044_Plagiorchis_sp._3	0.0863309	0.0510295	0.0590868	0.0590868	0.0590868	0.0590868	0.0590868	0.00716204	0.00716204	0.00716204	0.00716204	0.00716204	0.00716204	0.0161146	0.0161146	0.0170251	0.0161146	0.00716204	0.00716204	0.0152193	0.0152193	0.0152193	0.00985663	0.0116487	0.0116487	0.0116487	0.0116487	0.0116487	0	0
KY513166_Plagiorchis_sp._3	0.0863309	0.0510295	0.0590868	0.0590868	0.0590868	0.0590868	0.0590868	0.00716204	0.00716204	0.00716204	0.00716204	0.00716204	0.00716204	0.0161146	0.0161146	0.0170251	0.0161146	0.00716204	0.00716204	0.0152193	0.0152193	0.0152193	0.00985663	0.0116487	0.0116487	0.0116487	0.0116487	0.0116487	0	0	0
MW528606_Plagiorchis_sp._3	0.0863309	0.0510295	0.0590868	0.0590868	0.0590868	0.0590868	0.0590868	0.00716204	0.00716204	0.00716204	0.00716204	0.00716204	0.00716204	0.0161146	0.0161146	0.0170251	0.0161146	0.00716204	0.00716204	0.0152193	0.0152193	0.0152193	0.00985663	0.0116487	0.0116487	0.0116487	0.0116487	0.0116487	0	0	0	0
KY513169_Plagiorchis_sp._4	0.0891089	0.0537634	0.0564516	0.0564516	0.0564516	0.0564516	0.0564516	0.016129	0.016129	0.016129	0.016129	0.016129	0.016129	0.0143369	0.0143369	0.0152466	0.0143369	0.0143369	0.0143369	0.0170251	0.0170251	0.0170251	0.0170404	0.0134409	0.0134409	0.0134409	0.0134409	0.0134409	0.0125448	0.0125448	0.0125448	0.0125448	0.0125448
KY513170_Plagiorchis_sp._5	0.0909091	0.0510753	0.0573477	0.0573477	0.0573477	0.0573477	0.0573477	0.0179211	0.0179211	0.0179211	0.0179211	0.0179211	0.0179211	0.0143369	0.0143369	0.0152466	0.0143369	0.0179211	0.0179211	0.0134409	0.0134409	0.0134409	0.0206278	0.00985663	0.00985663	0.00985663	0.00985663	0.00985663	0.0143369	0.0143369	0.0143369	0.0143369	0.0143369	0.0125448
MW528611_Plagiorchis_sp._5	0.0909091	0.0510753	0.0573477	0.0573477	0.0573477	0.0573477	0.0573477	0.0179211	0.0179211	0.0179211	0.0179211	0.0179211	0.0179211	0.0143369	0.0143369	0.0152466	0.0143369	0.0179211	0.0179211	0.0134409	0.0134409	0.0134409	0.0206278	0.00985663	0.00985663	0.00985663	0.00985663	0.00985663	0.0143369	0.0143369	0.0143369	0.0143369	0.0143369	0.0125448	0
PX641050_Plagiorchis_sp._7	0.0872302	0.0501343	0.0564011	0.0564011	0.0564011	0.0564011	0.0564011	0.0080573	0.0080573	0.0080573	0.0080573	0.0080573	0.0080573	0.0170098	0.0170098	0.0179211	0.0170098	0.0080573	0.0080573	0.0161146	0.0161146	0.0161146	0.0107527	0.0125448	0.0125448	0.0125448	0.0125448	0.0125448	0.00268577	0.00268577	0.00268577	0.00268577	0.00268577	0.0134409	0.015233	0.015233
PX641083_Plagiorchis_sp._7	0.0872302	0.0501343	0.0564011	0.0564011	0.0564011	0.0564011	0.0564011	0.0080573	0.0080573	0.0080573	0.0080573	0.0080573	0.0080573	0.0170098	0.0170098	0.0179211	0.0170098	0.0080573	0.0080573	0.0161146	0.0161146	0.0161146	0.0107527	0.0125448	0.0125448	0.0125448	0.0125448	0.0125448	0.00268577	0.00268577	0.00268577	0.00268577	0.00268577	0.0134409	0.015233	0.015233	0
PX641089_Plagiorchis_sp._7	0.0872302	0.0501343	0.0564011	0.0564011	0.0564011	0.0564011	0.0564011	0.0080573	0.0080573	0.0080573	0.0080573	0.0080573	0.0080573	0.0170098	0.0170098	0.0179211	0.0170098	0.0080573	0.0080573	0.0161146	0.0161146	0.0161146	0.0107527	0.0125448	0.0125448	0.0125448	0.0125448	0.0125448	0.00268577	0.00268577	0.00268577	0.00268577	0.00268577	0.0134409	0.015233	0.015233	0	0
KY513174_Plagiorchis_sp._7	0.0872302	0.0501343	0.0581916	0.0581916	0.0581916	0.0581916	0.0581916	0.00626679	0.00626679	0.00626679	0.00626679	0.00626679	0.00626679	0.0152193	0.0152193	0.016129	0.0152193	0.00626679	0.00626679	0.0143241	0.0143241	0.0143241	0.00896057	0.0107527	0.0107527	0.0107527	0.0107527	0.0107527	0.000895255	0.000895255	0.000895255	0.000895255	0.000895255	0.0116487	0.0134409	0.0134409	0.00179051	0.00179051	0.00179051
MW528616_Plagiorchis_sp._7	0.0872302	0.0501343	0.0564011	0.0564011	0.0564011	0.0564011	0.0564011	0.0080573	0.0080573	0.0080573	0.0080573	0.0080573	0.0080573	0.0170098	0.0170098	0.0179211	0.0170098	0.0080573	0.0080573	0.0161146	0.0161146	0.0161146	0.0107527	0.0125448	0.0125448	0.0125448	0.0125448	0.0125448	0.00268577	0.00268577	0.00268577	0.00268577	0.00268577	0.0134409	0.015233	0.015233	0	0	0	0.00179051
MW528619_Plagiorchis_sp._8	0.0918092	0.0555556	0.0591398	0.0591398	0.0591398	0.0591398	0.0591398	0.0170251	0.0170251	0.0170251	0.0170251	0.0170251	0.0170251	0.015233	0.015233	0.0161435	0.015233	0.015233	0.015233	0.0179211	0.0179211	0.0179211	0.0179372	0.0125448	0.0125448	0.0125448	0.0125448	0.0125448	0.0134409	0.0134409	0.0134409	0.0134409	0.0134409	0.00448029	0.015233	0.015233	0.0143369	0.0143369	0.0143369	0.0125448	0.0143369
MW528621_Plagiorchis_sp._9	0.0935252	0.0555058	0.0599821	0.0599821	0.0599821	0.0599821	0.0599821	0.0161146	0.0161146	0.0161146	0.0161146	0.0161146	0.0161146	0.0161146	0.0161146	0.0170251	0.0161146	0.0161146	0.0161146	0.0152193	0.0152193	0.0152193	0.0188172	0.0134409	0.0134409	0.0134409	0.0134409	0.0134409	0.0143241	0.0143241	0.0143241	0.0143241	0.0143241	0.016129	0.0143369	0.0143369	0.0152193	0.0152193	0.0152193	0.0134288	0.0152193	0.015233
PX641068_Plagiorchis_vespertilionis	0.0890288	0.049239	0.0537153	0.0537153	0.0537153	0.0537153	0.0537153	0.0143241	0.0143241	0.0143241	0.0143241	0.0143241	0.0143241	0.0107431	0.0107431	0.0116487	0.0107431	0.0143241	0.0143241	0.00447628	0.00447628	0.00447628	0.0170251	0.0116487	0.0116487	0.0116487	0.0116487	0.0116487	0.0107431	0.0107431	0.0107431	0.0107431	0.0107431	0.0125448	0.00896057	0.00896057	0.0116383	0.0116383	0.0116383	0.00984781	0.0116383	0.0134409	0.0107431
AF151931_Plagiorchis_vespertilionis	0.0890288	0.049239	0.0537153	0.0537153	0.0537153	0.0537153	0.0537153	0.0143241	0.0143241	0.0143241	0.0143241	0.0143241	0.0143241	0.0107431	0.0107431	0.0116487	0.0107431	0.0143241	0.0143241	0.00447628	0.00447628	0.00447628	0.0170251	0.0116487	0.0116487	0.0116487	0.0116487	0.0116487	0.0107431	0.0107431	0.0107431	0.0107431	0.0107431	0.0125448	0.00896057	0.00896057	0.0116383	0.0116383	0.0116383	0.00984781	0.0116383	0.0134409	0.0107431	0
PP391294_Plagiorchis_vespertilionis	0.0890288	0.049239	0.0537153	0.0537153	0.0537153	0.0537153	0.0537153	0.0143241	0.0143241	0.0143241	0.0143241	0.0143241	0.0143241	0.0107431	0.0107431	0.0116487	0.0107431	0.0143241	0.0143241	0.00447628	0.00447628	0.00447628	0.0170251	0.0116487	0.0116487	0.0116487	0.0116487	0.0116487	0.0107431	0.0107431	0.0107431	0.0107431	0.0107431	0.0125448	0.00896057	0.00896057	0.0116383	0.0116383	0.0116383	0.00984781	0.0116383	0.0134409	0.0107431	0	0
Table S11: Uncorrected p-distances of Alignment 6 (Plagiorchiidae; cox1)
	KJ533408_Plagiorchis_elegans	KY513238_Plagiorchis_sp._1	KY513251_Plagiorchis_sp._2	KY513257_Plagiorchis_sp._3	KY513259_Plagiorchis_sp._4	KY513261_Plagiorchis_sp._5	KY513262_Plagiorchis_sp._5	KY513264_Plagiorchis_sp._7	PX637202_Plagiorchis_elegans	PX637204_Plagiorchis_elegans	B1967_Plagiorchis_koreanus	PX637207_Plagiorchis_sp._3	PX637208_Plagiorchis_koreanus	PX637209_Plagiorchis_sp._3	PX637210_Plagiorchis_sp._3	PX637213_Plagiorchis_sp._2	PX637214_Plagiorchis_sp._7	PX637215_Plagiorchis_sp._2	PX637216_Plagiorchis_elegans	PX637217_Lecithopyge_sp.	PX637221_Plagiorchis_muelleri	PX637224_Plagiorchis_sp._2	PX637226_Plagiorchis_vespertilionis	PX637229_Lecithopyge_sp.	PX637230_Lecithopyge_sp.	PX637237_Plagiorchis_sp._7	PX637240_Plagiorchis_sp._7	MW390810_Plagiorchis_koreanus	MW520071_Plagiorchis_sp._2	MW520079_Plagiorchis_sp._3	MW520083_Plagiorchis_sp._7	OR515272_Plagiorchis_muelleri	OR515274_Plagiorchis_koreanus	PP396768_Plagiorchis_muelleri	PP396786_Plagiorchis_vespertilionis	PP396795_Plagiorchis_vespertilionis	PV605649_Lecithopyge_sp.	PV605655_Cephalogonimus_sp._outgroup
KJ533408_Plagiorchis_elegans
KY513238_Plagiorchis_sp._1	0.136223
KY513251_Plagiorchis_sp._2	0.139319	0.0928793
KY513257_Plagiorchis_sp._3	0.145511	0.154799	0.145511
KY513259_Plagiorchis_sp._4	0.139319	0.0990712	0.0340557	0.154799
KY513261_Plagiorchis_sp._5	0.123839	0.126935	0.120743	0.157895	0.123839
KY513262_Plagiorchis_sp._5	0.133127	0.133127	0.123839	0.154799	0.126935	0.0247678
KY513264_Plagiorchis_sp._7	0.114551	0.157895	0.142415	0.133127	0.151703	0.157895	0.151703
PX637202_Plagiorchis_elegans	0.00619195	0.136223	0.139319	0.142415	0.139319	0.123839	0.133127	0.120743
PX637204_Plagiorchis_elegans	0.00619195	0.136223	0.139319	0.142415	0.139319	0.123839	0.133127	0.120743	0
PX637206_Plagiorchis_koreanus	0.114551	0.126935	0.126935	0.160991	0.126935	0.142415	0.133127	0.117647	0.114551	0.114551
PX637207_Plagiorchis_sp._3	0.136223	0.154799	0.139319	0.00928793	0.148607	0.160991	0.157895	0.126935	0.133127	0.133127	0.157895
PX637208_Plagiorchis_koreanus	0.111455	0.123839	0.123839	0.164087	0.123839	0.139319	0.130031	0.120743	0.111455	0.111455	0.00309598	0.160991
PX637209_Plagiorchis_sp._3	0.136646	0.15528	0.139752	0.00931677	0.149068	0.161491	0.158385	0.127329	0.13354	0.13354	0.158385	0	0.161491
PX637210_Plagiorchis_sp._3	0.136223	0.154799	0.139319	0.00928793	0.148607	0.160991	0.157895	0.126935	0.133127	0.133127	0.157895	0	0.160991	0
PX637213_Plagiorchis_sp._2	0.136223	0.0928793	0.00309598	0.145511	0.0309598	0.117647	0.120743	0.142415	0.136223	0.136223	0.126935	0.139319	0.123839	0.139752	0.139319
PX637214_Plagiorchis_sp._7	0.117647	0.157895	0.142415	0.133127	0.151703	0.157895	0.151703	0.00309598	0.123839	0.123839	0.114551	0.126935	0.117647	0.127329	0.126935	0.142415
PX637215_Plagiorchis_sp._2	0.136223	0.0928793	0.00309598	0.145511	0.0309598	0.117647	0.120743	0.142415	0.136223	0.136223	0.126935	0.139319	0.123839	0.139752	0.139319	0	0.142415
PX637216_Plagiorchis_elegans	0.00619195	0.136223	0.139319	0.142415	0.139319	0.123839	0.133127	0.120743	0	0	0.114551	0.133127	0.111455	0.13354	0.133127	0.136223	0.123839	0.136223
PX637217_Lecithopyge_sp.	0.173375	0.173375	0.157895	0.216718	0.173375	0.170279	0.170279	0.195046	0.173375	0.173375	0.170279	0.210526	0.173375	0.21118	0.210526	0.160991	0.198142	0.160991	0.173375
PX637221_Plagiorchis_muelleri	0.0959752	0.133127	0.114551	0.154799	0.117647	0.105263	0.111455	0.133127	0.0959752	0.0959752	0.102167	0.148607	0.0990712	0.149068	0.148607	0.111455	0.133127	0.111455	0.0959752	0.176471
PX637224_Plagiorchis_sp._2	0.136223	0.0928793	0.00309598	0.145511	0.0309598	0.117647	0.120743	0.142415	0.136223	0.136223	0.126935	0.139319	0.123839	0.139752	0.139319	0	0.142415	0	0.136223	0.160991	0.111455
PX637226_Plagiorchis_vespertilionis	0.117647	0.133127	0.130031	0.164087	0.130031	0.130031	0.123839	0.139319	0.117647	0.117647	0.108359	0.157895	0.105263	0.158385	0.157895	0.130031	0.139319	0.130031	0.117647	0.179567	0.0897833	0.130031
PX637229_Lecithopyge_sp.	0.173375	0.173375	0.157895	0.216718	0.167183	0.164087	0.164087	0.195046	0.173375	0.173375	0.170279	0.210526	0.173375	0.21118	0.210526	0.160991	0.198142	0.160991	0.173375	0.00619195	0.173375	0.160991	0.179567
PX637230_Lecithopyge_sp.	0.179567	0.182663	0.160991	0.210526	0.176471	0.167183	0.160991	0.19195	0.179567	0.179567	0.179567	0.204334	0.182663	0.204969	0.204334	0.164087	0.195046	0.164087	0.179567	0.0185759	0.176471	0.164087	0.188854	0.0123839
PX637237_Plagiorchis_sp._7	0.117647	0.157895	0.142415	0.133127	0.151703	0.157895	0.151703	0.00309598	0.123839	0.123839	0.114551	0.126935	0.117647	0.127329	0.126935	0.142415	0	0.142415	0.123839	0.198142	0.133127	0.142415	0.139319	0.198142	0.195046
PX637240_Plagiorchis_sp._7	0.117647	0.157895	0.142415	0.133127	0.151703	0.157895	0.151703	0.00309598	0.123839	0.123839	0.114551	0.126935	0.117647	0.127329	0.126935	0.142415	0	0.142415	0.123839	0.198142	0.133127	0.142415	0.139319	0.198142	0.195046	0
MW390810_Plagiorchis_koreanus	0.105263	0.126935	0.120743	0.167183	0.126935	0.130031	0.120743	0.117647	0.105263	0.105263	0.0123839	0.164087	0.00928793	0.164596	0.164087	0.120743	0.114551	0.120743	0.105263	0.176471	0.0928793	0.120743	0.111455	0.176471	0.179567	0.114551	0.114551
MW520071_Plagiorchis_sp._2	0.136223	0.0928793	0.00309598	0.145511	0.0309598	0.117647	0.120743	0.142415	0.136223	0.136223	0.126935	0.139319	0.123839	0.139752	0.139319	0	0.142415	0	0.136223	0.160991	0.111455	0	0.130031	0.160991	0.164087	0.142415	0.142415	0.120743
MW520079_Plagiorchis_sp._3	0.142415	0.154799	0.145511	0.00309598	0.154799	0.160991	0.157895	0.130031	0.139319	0.139319	0.160991	0.00619195	0.164087	0.00621118	0.00619195	0.145511	0.130031	0.145511	0.139319	0.213622	0.151703	0.145511	0.160991	0.213622	0.20743	0.130031	0.130031	0.167183	0.145511
MW520083_Plagiorchis_sp._7	0.117647	0.157895	0.142415	0.133127	0.151703	0.157895	0.151703	0.00309598	0.123839	0.123839	0.114551	0.126935	0.117647	0.127329	0.126935	0.142415	0	0.142415	0.123839	0.198142	0.133127	0.142415	0.139319	0.198142	0.195046	0	0	0.114551	0.142415	0.130031
OR515272_Plagiorchis_muelleri	0.0959752	0.133127	0.114551	0.154799	0.117647	0.105263	0.111455	0.133127	0.0959752	0.0959752	0.102167	0.148607	0.0990712	0.149068	0.148607	0.111455	0.133127	0.111455	0.0959752	0.176471	0	0.111455	0.0897833	0.173375	0.176471	0.133127	0.133127	0.0928793	0.111455	0.151703	0.133127
OR515274_Plagiorchis_koreanus	0.111455	0.123839	0.123839	0.164087	0.123839	0.139319	0.130031	0.120743	0.111455	0.111455	0.00309598	0.160991	0	0.161491	0.160991	0.123839	0.117647	0.123839	0.111455	0.173375	0.0990712	0.123839	0.105263	0.173375	0.182663	0.117647	0.117647	0.00928793	0.123839	0.164087	0.117647	0.0990712
PP396768_Plagiorchis_muelleri	0.0959752	0.133127	0.114551	0.154799	0.117647	0.105263	0.111455	0.133127	0.0959752	0.0959752	0.102167	0.148607	0.0990712	0.149068	0.148607	0.111455	0.133127	0.111455	0.0959752	0.176471	0	0.111455	0.0897833	0.173375	0.176471	0.133127	0.133127	0.0928793	0.111455	0.151703	0.133127	0	0.0990712
PP396786_Plagiorchis_vespertilionis	0.111455	0.126935	0.126935	0.164087	0.126935	0.126935	0.120743	0.139319	0.111455	0.111455	0.105263	0.157895	0.102167	0.158385	0.157895	0.126935	0.139319	0.126935	0.111455	0.176471	0.0835913	0.126935	0.00619195	0.176471	0.185759	0.139319	0.139319	0.108359	0.126935	0.160991	0.139319	0.0835913	0.102167	0.0835913
PP396795_Plagiorchis_vespertilionis	0.111455	0.126935	0.126935	0.164087	0.126935	0.126935	0.120743	0.139319	0.111455	0.111455	0.102167	0.157895	0.0990712	0.158385	0.157895	0.126935	0.139319	0.126935	0.111455	0.179567	0.0835913	0.126935	0.0123839	0.179567	0.188854	0.139319	0.139319	0.105263	0.126935	0.160991	0.139319	0.0835913	0.0990712	0.0835913	0.00619195
PV605649_Lecithopyge_sp.	0.173375	0.173375	0.157895	0.216718	0.173375	0.170279	0.170279	0.195046	0.173375	0.173375	0.170279	0.210526	0.173375	0.21118	0.210526	0.160991	0.198142	0.160991	0.173375	0	0.176471	0.160991	0.179567	0.00619195	0.0185759	0.198142	0.198142	0.176471	0.160991	0.213622	0.198142	0.176471	0.173375	0.176471	0.176471	0.179567
PV605655_Cephalogonimus_sp._outgroup	0.167183	0.176471	0.170279	0.22291	0.164087	0.154799	0.151703	0.19195	0.167183	0.167183	0.151703	0.213622	0.148607	0.214286	0.213622	0.170279	0.19195	0.170279	0.167183	0.179567	0.130031	0.170279	0.142415	0.176471	0.179567	0.19195	0.19195	0.142415	0.170279	0.219814	0.19195	0.130031	0.148607	0.130031	0.139319	0.139319	0.179567
Table S12: Uncorrected p-distances of Alignment 7 (Lecithodendriidae, Pleurogenidae, Prosthogonimidae; 28S)
	PX641056_Lecithodendrium_linstowi	PX641082_Lecithodendrium_linstowi	PX641030_Leyogonimus_polyoon	PX641031_Leyogonimus_polyoon	PX641034_Leyogonimus_polyoon	PX641078_Lecithodendrium_linstowi	KP682451_Collyricloides_massanae	KJ700420_Cortrema_magnicaudata	AF387801_Haematoloechus_longiplexus_outgroup	PP849700_Lecithodendrium_linstowi	MN726965_Lecithodendrium_linstowi	PP849702_Lecithodendrium_sp.	KJ126726_Lecithodendrium_sp._VS_2014	OR233628_Lecithodollfusia_arenula	KY752116_Leyogonimus_polyoon	KY752115_Macyella_postgonoporus	AY220625_Microphallus_similis	PV248756_Opisthioglyphe_ranae_outgroup	AY220618_Parabascus_duboisi	MN726967_Parabascus_duboisi	AY220619_Parabascus_joannae	AF151923_Parabascus_semisquamosus	MN726968_Pleurogenidae_gen._sp._1_OK_2019	MN726970_Pleurogenidae_gen._sp._2_OK_2019	AY220634_Prosthogonimus_cuneatus	AF151928_Prosthogonimus_ovatus	PX641088_Prosthogonimus_ovatus	MN726974_Prosthogonimus_ovatus	MN726975_Prosthogonimus_ovatus	AY116869_Schistogonimus_rarus	AF151915_Telorchis_assula_outgroup
PX641056_Lecithodendrium_linstowi
PX641082_Lecithodendrium_linstowi	0
PX641030_Leyogonimus_polyoon	0.118947	0.118947
PX641031_Leyogonimus_polyoon	0.118947	0.118947	0
PX641034_Leyogonimus_polyoon	0.118947	0.118947	0	0
PX641078_Lecithodendrium_linstowi	0	0	0.118947	0.118947	0.118947
KP682451_Collyricloides_massanae	0.113684	0.113684	0.0472441	0.0472441	0.0472441	0.113684
KJ700420_Cortrema_magnicaudata	0.114737	0.114737	0.0492126	0.0492126	0.0492126	0.114737	0.00885827
AF387801_Haematoloechus_longiplexus_outgroup	0.140592	0.140592	0.121032	0.121032	0.121032	0.140592	0.128968	0.131944
PP849700_Lecithodendrium_linstowi	0	0	0.118947	0.118947	0.118947	0	0.113684	0.114737	0.140592
MN726965_Lecithodendrium_linstowi	0	0	0.118947	0.118947	0.118947	0	0.113684	0.114737	0.140592	0
PP849702_Lecithodendrium_sp.	0.00525762	0.00525762	0.115789	0.115789	0.115789	0.00525762	0.112632	0.113684	0.136364	0.00525762	0.00525762
KJ126726_Lecithodendrium_sp._VS_2014	0.00525762	0.00525762	0.115789	0.115789	0.115789	0.00525762	0.112632	0.113684	0.136364	0.00525762	0.00525762	0
OR233628_Lecithodollfusia_arenula	0.114737	0.114737	0.023622	0.023622	0.023622	0.114737	0.0472441	0.0482283	0.127976	0.114737	0.114737	0.111579	0.111579
KY752116_Leyogonimus_polyoon	0.118947	0.118947	0	0	0	0.118947	0.0472441	0.0492126	0.121032	0.118947	0.118947	0.115789	0.115789	0.023622
KY752115_Macyella_postgonoporus	0.109474	0.109474	0.0472441	0.0472441	0.0472441	0.109474	0.0108268	0.0137795	0.127976	0.109474	0.109474	0.108421	0.108421	0.0462598	0.0472441
AY220625_Microphallus_similis	0.0989474	0.0989474	0.0895669	0.0895669	0.0895669	0.0989474	0.0787402	0.0816929	0.12004	0.0989474	0.0989474	0.0978947	0.0978947	0.0826772	0.0895669	0.0767717
PV248756_Opisthioglyphe_ranae_outgroup	0.135307	0.135307	0.120792	0.120792	0.120792	0.135307	0.124752	0.128713	0.0792079	0.135307	0.135307	0.130021	0.130021	0.119802	0.120792	0.122772	0.106931
AY220618_Parabascus_duboisi	0.122105	0.122105	0.0669291	0.0669291	0.0669291	0.122105	0.0629921	0.0629921	0.135913	0.122105	0.122105	0.118947	0.118947	0.0600394	0.0669291	0.0610236	0.0895669	0.131683
MN726967_Parabascus_duboisi	0.122105	0.122105	0.0669291	0.0669291	0.0669291	0.122105	0.0629921	0.0629921	0.135913	0.122105	0.122105	0.118947	0.118947	0.0600394	0.0669291	0.0610236	0.0895669	0.131683	0
AY220619_Parabascus_joannae	0.116842	0.116842	0.0620079	0.0620079	0.0620079	0.116842	0.0580709	0.0600394	0.125	0.116842	0.116842	0.113684	0.113684	0.0620079	0.0620079	0.0561024	0.0826772	0.121782	0.0452756	0.0452756
AF151923_Parabascus_semisquamosus	0.116842	0.116842	0.0629921	0.0629921	0.0629921	0.116842	0.0590551	0.0610236	0.125	0.116842	0.116842	0.113684	0.113684	0.0629921	0.0629921	0.0590551	0.0816929	0.122772	0.0462598	0.0462598	0.0108268
MN726968_Pleurogenidae_gen._sp._1_OK_2019	0.134677	0.134677	0.0971259	0.0971259	0.0971259	0.134677	0.0812686	0.0832507	0.134865	0.134677	0.134677	0.131495	0.131495	0.0981169	0.0971259	0.0832507	0.103072	0.132602	0.0872151	0.0872151	0.0792864	0.0812686
MN726970_Pleurogenidae_gen._sp._2_OK_2019	0.114737	0.114737	0.023622	0.023622	0.023622	0.114737	0.0472441	0.0482283	0.127976	0.114737	0.114737	0.111579	0.111579	0	0.023622	0.0462598	0.0826772	0.119802	0.0600394	0.0600394	0.0620079	0.0629921	0.0981169
AY220634_Prosthogonimus_cuneatus	0.116965	0.116965	0.0748768	0.0748768	0.0748768	0.116965	0.070936	0.0729064	0.116187	0.116965	0.116965	0.111697	0.111697	0.0788177	0.0748768	0.0729064	0.0817734	0.11001	0.0788177	0.0788177	0.0729064	0.0699507	0.0803571	0.0788177
AF151928_Prosthogonimus_ovatus	0.119073	0.119073	0.0789733	0.0789733	0.0789733	0.119073	0.0839092	0.0819348	0.119284	0.119073	0.119073	0.113804	0.113804	0.0839092	0.0789733	0.0809477	0.0848963	0.10427	0.0819348	0.0819348	0.076999	0.0740375	0.0914513	0.0839092	0.0444225
PX641088_Prosthogonimus_ovatus	0.119073	0.119073	0.0789733	0.0789733	0.0789733	0.119073	0.0839092	0.0819348	0.119284	0.119073	0.119073	0.113804	0.113804	0.0839092	0.0789733	0.0809477	0.0848963	0.10427	0.0819348	0.0819348	0.076999	0.0740375	0.0914513	0.0839092	0.0444225	0
MN726974_Prosthogonimus_ovatus	0.119073	0.119073	0.0789733	0.0789733	0.0789733	0.119073	0.0839092	0.0819348	0.119284	0.119073	0.119073	0.113804	0.113804	0.0839092	0.0789733	0.0809477	0.0848963	0.10427	0.0819348	0.0819348	0.076999	0.0740375	0.0914513	0.0839092	0.0444225	0	0
MN726975_Prosthogonimus_ovatus	0.119073	0.119073	0.0789733	0.0789733	0.0789733	0.119073	0.0839092	0.0819348	0.119284	0.119073	0.119073	0.113804	0.113804	0.0839092	0.0789733	0.0809477	0.0848963	0.10427	0.0819348	0.0819348	0.076999	0.0740375	0.0914513	0.0839092	0.0444225	0	0	0
AY116869_Schistogonimus_rarus	0.114858	0.114858	0.0750247	0.0750247	0.0750247	0.114858	0.0799605	0.0779862	0.11829	0.114858	0.114858	0.109589	0.109589	0.0799605	0.0750247	0.076999	0.0799605	0.102284	0.0779862	0.0779862	0.0730503	0.0700888	0.0874751	0.0799605	0.0444225	0.00690335	0.00690335	0.00690335	0.00690335
AF151915_Telorchis_assula_outgroup	0.135164	0.135164	0.129575	0.129575	0.129575	0.135164	0.130564	0.131553	0.0901883	0.135164	0.135164	0.134108	0.134108	0.127596	0.129575	0.126607	0.104847	0.0454545	0.135509	0.135509	0.126607	0.127596	0.13745	0.127596	0.117822	0.109127	0.109127	0.109127	0.109127	0.107143
Table S13: Uncorrected p-distances of Alignment 8 (Psilostomidae; 28S)
	PX641076_Sphaeridiotrema_pseudoglobulus	PX641084_Sphaeridiotrema_sp.	PX641085_Sphaeridiotrema_sp.	PX641086_Sphaeridiotrema_sp.	PX641087_Sphaeridiotrema_pseudoglobulus	PP848221_Apopharynx_bolodes	MN726944_Echinochasmus_coaxatus_outgroup	MW962222_Neopsilotrema_affine	MW962228_Neopsilotrema_lakotae	MW962231_Neopsilotrema_lisitsynae	AF151940_Psilochasmus_oxyurus	KT956950_Psilostomum_brevicolle	MT986043_Sphaeridiotrema_aziaticus	JQ890544_Sphaeridiotrema_monorchis	KT956957_Sphaeridiotrema_pseudoglobulus	MW962240_Sphaeridiotrema_pseudoglobulus	MT986045_Sphaeridiotrema_pyriforme	PP849707_Sphaeridiotrema_sp._isolate_BV8	MN726949_Sphaeridiotrema_sp._OK_2019	KT956958_Sphaeridiotrema_sp._VVT_0215	MT986039_Sphaeridiotrema_ussuriensis	KT956935_Stephanophora_pseudoechinata_outgroup	KT956938_Echinochasmus_bursicola_outgroup
PX641076_Sphaeridiotrema_pseudoglobulus
PX641084_Sphaeridiotrema_sp.	0.032567
PX641085_Sphaeridiotrema_sp.	0.032567	0
PX641086_Sphaeridiotrema_sp.	0.032567	0	0
PX641087_Sphaeridiotrema_pseudoglobulus	0	0.032567	0.032567	0.032567
PP848221_Apopharynx_bolodes	0.0412272	0.0354746	0.0354746	0.0354746	0.0412272
MN726944_Echinochasmus_coaxatus_outgroup	0.0999039	0.102786	0.102786	0.102786	0.0999039	0.101923
MW962222_Neopsilotrema_affine	0.0584291	0.0478927	0.0478927	0.0478927	0.0584291	0.0575264	0.106628
MW962228_Neopsilotrema_lakotae	0.0574713	0.0478927	0.0478927	0.0478927	0.0574713	0.0565676	0.107589	0.00478927
MW962231_Neopsilotrema_lisitsynae	0.0574713	0.0469349	0.0469349	0.0469349	0.0574713	0.0565676	0.105668	0.00287356	0.00191571
AF151940_Psilochasmus_oxyurus	0.0632184	0.0545977	0.0545977	0.0545977	0.0632184	0.0651965	0.10951	0.0613027	0.0613027	0.0603448
KT956950_Psilostomum_brevicolle	0.0622605	0.0574713	0.0574713	0.0574713	0.0622605	0.0661553	0.106628	0.0565134	0.059387	0.0574713	0.0421456
MT986043_Sphaeridiotrema_aziaticus	0.0325983	0.000958773	0.000958773	0.000958773	0.0325983	0.0355086	0.103846	0.0479386	0.0479386	0.0479386	0.0556088	0.0575264
JQ890544_Sphaeridiotrema_monorchis	0.0316092	0.00957854	0.00957854	0.00957854	0.0316092	0.0383509	0.102786	0.0536398	0.052682	0.052682	0.052682	0.0555556	0.00958773
KT956957_Sphaeridiotrema_pseudoglobulus	0	0.032567	0.032567	0.032567	0	0.0412272	0.0999039	0.0584291	0.0574713	0.0574713	0.0632184	0.0622605	0.0325983	0.0316092
MW962240_Sphaeridiotrema_pseudoglobulus	0	0.032567	0.032567	0.032567	0	0.0412272	0.0999039	0.0584291	0.0574713	0.0574713	0.0632184	0.0622605	0.0325983	0.0316092	0
MT986045_Sphaeridiotrema_pyriforme	0.0306513	0.0306513	0.0306513	0.0306513	0.0306513	0.0431448	0.106628	0.0536398	0.0536398	0.052682	0.059387	0.0632184	0.0316395	0.0363985	0.0306513	0.0306513
PP849707_Sphaeridiotrema_sp._isolate_BV8	0.032567	0	0	0	0.032567	0.0354746	0.102786	0.0478927	0.0478927	0.0469349	0.0545977	0.0574713	0.000958773	0.00957854	0.032567	0.032567	0.0306513
MN726949_Sphaeridiotrema_sp._OK_2019	0.032567	0	0	0	0.032567	0.0354746	0.102786	0.0478927	0.0478927	0.0469349	0.0545977	0.0574713	0.000958773	0.00957854	0.032567	0.032567	0.0306513	0
KT956958_Sphaeridiotrema_sp._VVT_0215	0.032567	0	0	0	0.032567	0.0354746	0.102786	0.0478927	0.0478927	0.0469349	0.0545977	0.0574713	0.000958773	0.00957854	0.032567	0.032567	0.0306513	0	0
MT986039_Sphaeridiotrema_ussuriensis	0.0316092	0.00766284	0.00766284	0.00766284	0.0316092	0.0364334	0.103746	0.0498084	0.0488506	0.0488506	0.0536398	0.0565134	0.00767018	0.00766284	0.0316092	0.0316092	0.0335249	0.00766284	0.00766284	0.00766284
KT956935_Stephanophora_pseudoechinata_outgroup	0.0952839	0.0904716	0.0904716	0.0904716	0.0952839	0.0944123	0.0654475	0.093359	0.0943215	0.0923965	0.102021	0.0943215	0.0915222	0.0914341	0.0952839	0.0952839	0.104909	0.0904716	0.0904716	0.0904716	0.0895091
KT956938_Echinochasmus_bursicola_outgroup	0.0951923	0.0980769	0.0980769	0.0980769	0.0951923	0.0991338	0.0134615	0.101923	0.102885	0.100962	0.102885	0.1	0.0991338	0.0980769	0.0951923	0.0951923	0.0980769	0.0980769	0.0980769	0.0980769	0.0990385	0.0587669
Table S14: Uncorrected p-distances of Alignment 9 (Schistosomatidae; 28S)
	PX641045_Trichobilharzia_sp.	PX641059_Trichobilharzia_sp.	AF184264_Apharyngostrigea_cornu_outgroup	KF811011_Clinostomum_complanatum_outgroup	OK104141_Trichobilharzia_australis	MZ560941_Trichobilharzia_franki	OK104148_Trichobilharzia_longicauda	OK104144_Trichobilharzia_novaeseelandiae	AY157243_Trichobilharzia_ocellata	FJ174474_Trichobilharzia_physellae	PP333195_Trichobilharzia_querquedulae	AY157244_Trichobilharzia_regenti	PX641039_Trichobilharzia_sp.	FJ174472_Trichobilharzia_sp._A_SVB_2009	FJ174481_Trichobilharzia_sp._D_SVB_2009	FJ174480_Trichobilharzia_sp._E_SVB_2009	KJ855994_Trichobilharzia_sp._HAP_2013	PP333197_Trichobilharzia_sp._isolate_W830	KY319361_Trichobilharzia_sp._L1	KY319362_Trichobilharzia_sp._L2	FJ174478_Trichobilharzia_stagnicolae	AY157245_Trichobilharzia_szidati
PX641045_Trichobilharzia_sp.
PX641059_Trichobilharzia_sp.	0
AF184264_Apharyngostrigea_cornu_outgroup	0.216155	0.216155
KF811011_Clinostomum_complanatum_outgroup	0.207331	0.207331	0.201835
OK104141_Trichobilharzia_australis	0.00455063	0.00455063	0.21754	0.211009
MZ560941_Trichobilharzia_franki	0.00113895	0.00113895	0.216648	0.208955	0.00570125
OK104148_Trichobilharzia_longicauda	0.00113636	0.00113636	0.215017	0.208477	0.00568828	0.0022779
OK104144_Trichobilharzia_novaeseelandiae	0.00227273	0.00227273	0.216155	0.209622	0.00227531	0.00341686	0.00340909
AY157243_Trichobilharzia_ocellata	0.00795455	0.00795455	0.216155	0.207331	0.00568828	0.00911162	0.00909091	0.00568182
FJ174474_Trichobilharzia_physellae	0.00227273	0.00227273	0.217292	0.208477	0.00682594	0.00341686	0.00340909	0.00454545	0.0102273
PP333195_Trichobilharzia_querquedulae	0.00227273	0.00227273	0.21843	0.209622	0.00682594	0.00113895	0.00340909	0.00454545	0.0102273	0.00227273
AY157244_Trichobilharzia_regenti	0.00681818	0.00681818	0.219568	0.210767	0.00227531	0.00797267	0.00795455	0.00454545	0.00795455	0.00909091	0.00909091
PX641039_Trichobilharzia_sp.	0	0	0.216155	0.207331	0.00455063	0.00113895	0.00113636	0.00227273	0.00795455	0.00227273	0.00227273	0.00681818
FJ174472_Trichobilharzia_sp._A_SVB_2009	0.00227273	0.00227273	0.21843	0.209622	0.00682594	0.00113895	0.00340909	0.00454545	0.0102273	0.00227273	0	0.00909091	0.00227273
FJ174481_Trichobilharzia_sp._D_SVB_2009	0.0136364	0.0136364	0.21843	0.215349	0.0113766	0.0148064	0.0147727	0.0113636	0.0102273	0.0159091	0.0159091	0.0136364	0.0136364	0.0159091
FJ174480_Trichobilharzia_sp._E_SVB_2009	0.0250284	0.0250284	0.219818	0.21789	0.022779	0.0262258	0.0250284	0.0227531	0.0193402	0.0273038	0.0273038	0.0250284	0.0250284	0.0273038	0.0182025
KJ855994_Trichobilharzia_sp._HAP_2013	0.00113766	0.00113766	0.216401	0.207569	0.00569476	0.0022805	0.00227531	0.00341297	0.00910125	0.00113766	0.00341297	0.00796359	0.00113766	0.00341297	0.0147895	0.0261959
PP333197_Trichobilharzia_sp._isolate_W830	0.00113636	0.00113636	0.216155	0.207331	0.00568828	0.0022779	0.00227273	0.00340909	0.00909091	0.00113636	0.00340909	0.00795455	0.00113636	0.00340909	0.0147727	0.0261661	0
KY319361_Trichobilharzia_sp._L1	0.032992	0.032992	0.242597	0.235092	0.0375854	0.0342075	0.0341297	0.0352673	0.0409556	0.0352673	0.0352673	0.039818	0.032992	0.0352673	0.0466439	0.0569476	0.0341686	0.0341297
KY319362_Trichobilharzia_sp._L2	0.00227273	0.00227273	0.21843	0.209622	0.00682594	0.00113895	0.00340909	0.00454545	0.0102273	0.00227273	0	0.00909091	0.00227273	0	0.0159091	0.0273038	0.00341297	0.00340909	0.0352673
FJ174478_Trichobilharzia_stagnicolae	0.018244	0.018244	0.223489	0.2124	0.0159817	0.0194286	0.0193843	0.0159635	0.0125428	0.0205245	0.0205245	0.018244	0.018244	0.0205245	0.0102623	0.0171233	0.0194064	0.0193843	0.0513699	0.0205245
AY157245_Trichobilharzia_szidati	0.00795455	0.00795455	0.216155	0.207331	0.00568828	0.00911162	0.00909091	0.00568182	0	0.0102273	0.0102273	0.00795455	0.00795455	0.0102273	0.0102273	0.0193402	0.00910125	0.00909091	0.0409556	0.0102273	0.0125428
Table S15: Uncorrected p-distances of Alignment 10 (Schistosomatidae; cox1)
	PX637205_Trichobilharzia_sp.	PX637211_Trichobilharzia_sp.	PX637220_Trichobilharzia_sp.	ON987334_Bilharziella_polonica_outgroup	OK357975_Trichobilharzia_australis	OP740607_Trichobilharzia_franki	MF945593_Trichobilharzia_franki	OK357980_Trichobilharzia_longicauda	OK357976_Trichobilharzia_longicauda	OK357972_Trichobilharzia_novaeseelandiae	OK357974_Trichobilharzia_novaeseelandiae	AY157189_Trichobilharzia_ocellata	OL434665_Trichobilharzia_physellae	PP126500_Trichobilharzia_querquedulae	PP333621_Trichobilharzia_querquedulae	MN337552_Trichobilharzia_regenti	PP333623_Trichobilharzia_sp.	ON987329_Trichobilharzia_sp.	JF838198_Trichobilharzia_szidati	MT708487_Trichobilharzia_szidati
PX637205_Trichobilharzia_sp.
PX637211_Trichobilharzia_sp.	0
PX637220_Trichobilharzia_sp.	0	0
ON987334_Bilharziella_polonica_outgroup	0.169492	0.169492	0.169492
OK357975_Trichobilharzia_australis	0.118644	0.118644	0.118644	0.183051
OP740607_Trichobilharzia_franki	0.0949153	0.0949153	0.0949153	0.169492	0.125424
MF945593_Trichobilharzia_franki	0.0949153	0.0949153	0.0949153	0.169492	0.125424	0
OK357980_Trichobilharzia_longicauda	0.0813559	0.0813559	0.0813559	0.166102	0.108475	0.0881356	0.0881356
OK357976_Trichobilharzia_longicauda	0.0644068	0.0644068	0.0644068	0.155932	0.0983051	0.0779661	0.0779661	0.040678
OK357972_Trichobilharzia_novaeseelandiae	0.0745763	0.0745763	0.0745763	0.169492	0.0949153	0.0949153	0.0949153	0.0949153	0.0779661
OK357974_Trichobilharzia_novaeseelandiae	0.0745763	0.0745763	0.0745763	0.169492	0.0949153	0.0949153	0.0949153	0.0949153	0.0779661	0
AY157189_Trichobilharzia_ocellata	0.108475	0.108475	0.108475	0.169492	0.108475	0.101695	0.101695	0.0983051	0.0949153	0.105085	0.105085
OL434665_Trichobilharzia_physellae	0.0745763	0.0745763	0.0745763	0.159322	0.0983051	0.0881356	0.0881356	0.0644068	0.0576271	0.0711864	0.0711864	0.0779661
PP126500_Trichobilharzia_querquedulae	0.0949153	0.0949153	0.0949153	0.176271	0.118644	0.101695	0.101695	0.0983051	0.105085	0.105085	0.105085	0.0983051	0.0813559
PP333621_Trichobilharzia_querquedulae	0.0983051	0.0983051	0.0983051	0.176271	0.122034	0.105085	0.105085	0.101695	0.108475	0.108475	0.108475	0.101695	0.0847458	0.00677966
MN337552_Trichobilharzia_regenti	0.0983051	0.0983051	0.0983051	0.183051	0.0711864	0.118644	0.118644	0.105085	0.105085	0.0915254	0.0915254	0.111864	0.0983051	0.118644	0.122034
PP333623_Trichobilharzia_sp.	0.0881356	0.0881356	0.0881356	0.166102	0.0915254	0.0983051	0.0983051	0.0847458	0.0779661	0.0779661	0.0779661	0.0915254	0.0644068	0.0983051	0.0949153	0.111864
ON987329_Trichobilharzia_sp.	0.00338983	0.00338983	0.00338983	0.166102	0.115254	0.0915254	0.0915254	0.0779661	0.0610169	0.0711864	0.0711864	0.105085	0.0711864	0.0915254	0.0949153	0.0949153	0.0847458
JF838198_Trichobilharzia_szidati	0.115254	0.115254	0.115254	0.176271	0.108475	0.108475	0.108475	0.105085	0.101695	0.111864	0.111864	0.00677966	0.0847458	0.105085	0.101695	0.111864	0.0847458	0.111864
MT708487_Trichobilharzia_szidati	0.111864	0.111864	0.111864	0.179661	0.111864	0.111864	0.111864	0.101695	0.105085	0.115254	0.115254	0.0101695	0.0881356	0.108475	0.105085	0.115254	0.0881356	0.108475	0.00338983
Table S16: Uncorrected p-distances of Alignment 11 (Strigeidae; 28S)
	KF811011_Clinostomum_complanatum_outgroup	KT334169_Apatemon_sp._jamiesoni	KY207625_Australapatemon_burti	KY513175_Apatemon_gracilis	KY513178_Apatemon_sp._AK_2017	KY513180_Cotylurus_cornutus	MF398342_Australapatemon_burti	MF398346_Parastrigea_plataleae	MF398347_Parastrigea_cincta	MF398348_Parastrigea_diovadena	MK650440_Cyathocotyle_bushiensis_outgroup	PX641029_Apatemon_gracilis	PX641032_Apatemon_gracilis	PX641048_Apatemon_gracilis	PX641057_Cotylurus_sp.	PX641058_Cotylurus_sp.	PX641063_Cotylurus_sp.	PX641064_Cotylurus_sp.	PX641070_Australapatemon_burti	PX641079_Australapatemon_burti	PX641075_Australapatemon_burti	MW244637_Cotylurus_cornutus	MW244639_Cotylurus_hebraicus	MW244640_Cotylurus_strigeoides	OM949853_Cotylurus_strigeoides	OM949854_Cotylurus_cornutus	OM949869_Cotylurus_sp.	OQ647922_Strigea_magnirostris
KF811011_Clinostomum_complanatum_outgroup
KT334169_Apatemon_sp._jamiesoni	0.198234
KY207625_Australapatemon_burti	0.20098	0.038835
KY513175_Apatemon_gracilis	0.201961	0.00291262	0.0368574
KY513178_Apatemon_sp._AK_2017	0.197059	0.00970874	0.0310378	0.0106693
KY513180_Cotylurus_cornutus	0.194907	0.0660194	0.0756547	0.0649855	0.0678952
MF398342_Australapatemon_burti	0.20098	0.038835	0	0.0368574	0.0310378	0.0756547
MF398346_Parastrigea_plataleae	0.201961	0.0300971	0.0417071	0.0300679	0.028128	0.0737148	0.0417071
MF398347_Parastrigea_cincta	0.19902	0.0300971	0.0417071	0.0300679	0.0261882	0.0727449	0.0417071	0.00775946
MF398348_Parastrigea_diovadena	0.2	0.0291262	0.0407371	0.029098	0.0252182	0.0737148	0.0407371	0.00678952	0.000969932
MK650440_Cyathocotyle_bushiensis_outgroup	0.214778	0.160156	0.163902	0.162927	0.160976	0.169591	0.163902	0.16	0.162927	0.161951
PX641029_Apatemon_gracilis	0.201961	0.00291262	0.0368574	0	0.0106693	0.0649855	0.0368574	0.0300679	0.0300679	0.029098	0.162927
PX641032_Apatemon_gracilis	0.201961	0.00291262	0.0368574	0	0.0106693	0.0649855	0.0368574	0.0300679	0.0300679	0.029098	0.162927	0
PX641048_Apatemon_gracilis	0.201961	0.00291262	0.0368574	0	0.0106693	0.0649855	0.0368574	0.0300679	0.0300679	0.029098	0.162927	0	0
PX641057_Cotylurus_sp.	0.192948	0.0650485	0.0746848	0.0640155	0.0669253	0.00193798	0.0746848	0.0727449	0.071775	0.0727449	0.167641	0.0640155	0.0640155	0.0640155
PX641058_Cotylurus_sp.	0.192948	0.0650485	0.0746848	0.0640155	0.0669253	0.00193798	0.0746848	0.0727449	0.071775	0.0727449	0.167641	0.0640155	0.0640155	0.0640155	0
PX641063_Cotylurus_sp.	0.192948	0.0650485	0.0746848	0.0640155	0.0669253	0.00193798	0.0746848	0.0727449	0.071775	0.0727449	0.167641	0.0640155	0.0640155	0.0640155	0	0
PX641064_Cotylurus_sp.	0.192948	0.0650485	0.0746848	0.0640155	0.0669253	0.00193798	0.0746848	0.0727449	0.071775	0.0727449	0.167641	0.0640155	0.0640155	0.0640155	0	0	0
PX641070_Australapatemon_burti	0.20098	0.038835	0	0.0368574	0.0310378	0.0756547	0	0.0417071	0.0417071	0.0407371	0.163902	0.0368574	0.0368574	0.0368574	0.0746848	0.0746848	0.0746848	0.0746848
PX641079_Australapatemon_burti	0.20098	0.038835	0	0.0368574	0.0310378	0.0756547	0	0.0417071	0.0417071	0.0407371	0.163902	0.0368574	0.0368574	0.0368574	0.0746848	0.0746848	0.0746848	0.0746848	0
PX641075_Australapatemon_burti	0.20098	0.038835	0	0.0368574	0.0310378	0.0756547	0	0.0417071	0.0417071	0.0407371	0.163902	0.0368574	0.0368574	0.0368574	0.0746848	0.0746848	0.0746848	0.0746848	0	0
MW244637_Cotylurus_cornutus	0.194907	0.0669903	0.0766246	0.0659554	0.0688652	0.00387597	0.0766246	0.0746848	0.0737148	0.0746848	0.169591	0.0659554	0.0659554	0.0659554	0.00193798	0.00193798	0.00193798	0.00193798	0.0766246	0.0766246	0.0766246
MW244639_Cotylurus_hebraicus	0.196866	0.0650485	0.0775946	0.0659554	0.0688652	0.0135659	0.0775946	0.0737148	0.070805	0.071775	0.168616	0.0659554	0.0659554	0.0659554	0.0116279	0.0116279	0.0116279	0.0116279	0.0775946	0.0775946	0.0775946	0.0135659
MW244640_Cotylurus_strigeoides	0.194907	0.0708738	0.0814743	0.071775	0.0727449	0.0193798	0.0814743	0.0737148	0.0727449	0.0737148	0.170565	0.071775	0.071775	0.071775	0.0174419	0.0174419	0.0174419	0.0174419	0.0814743	0.0814743	0.0814743	0.0193798	0.0193798
OM949853_Cotylurus_strigeoides	0.194907	0.0708738	0.0814743	0.071775	0.0727449	0.0193798	0.0814743	0.071775	0.0727449	0.0737148	0.168616	0.071775	0.071775	0.071775	0.0174419	0.0174419	0.0174419	0.0174419	0.0814743	0.0814743	0.0814743	0.0193798	0.0193798	0.00193798
OM949854_Cotylurus_cornutus	0.194907	0.0669903	0.0766246	0.0659554	0.0688652	0.00387597	0.0766246	0.0746848	0.0737148	0.0746848	0.169591	0.0659554	0.0659554	0.0659554	0.00193798	0.00193798	0.00193798	0.00193798	0.0766246	0.0766246	0.0766246	0	0.0135659	0.0193798	0.0193798
OM949869_Cotylurus_sp.	0.192948	0.0650485	0.0746848	0.0640155	0.0669253	0.00193798	0.0746848	0.0727449	0.071775	0.0727449	0.167641	0.0640155	0.0640155	0.0640155	0	0	0	0	0.0746848	0.0746848	0.0746848	0.00193798	0.0116279	0.0174419	0.0174419	0.00193798
OQ647922_Strigea_magnirostris	0.20098	0.031068	0.0397672	0.0310378	0.0252182	0.0756547	0.0397672	0.0203686	0.0184287	0.0174588	0.16	0.0310378	0.0310378	0.0310378	0.0746848	0.0746848	0.0746848	0.0746848	0.0397672	0.0397672	0.0397672	0.0766246	0.0737148	0.0775946	0.0756547	0.0766246	0.0746848
